# Supplementary material for: FooDrugs: a comprehensive food–drug interactions database with text documents and transcriptional data
Source: Database (Oxford). 2023 Nov 9;2023:baad075. doi: 10.1093/database/baad075 (PMC10640380; doi:10.1093/database/baad075)
Supplement: baad075_Supp [file baad075_supp.zip › Supplementary table 1.xlsx]

## Sheet: Hoja1
FooDB (www.foodb.ca)	PE explorer (Rothwell JA, Perez-Jimenez J, Neveu V, Medina-Remón A, M’Hiri N, García-Lobato P, et al. Phenol-Explorer 3.0: a major update of the Phenol-Explorer database to incorporate data on the effects of food processing on polyphenol content. Database J Biol Databases Curation. 2013 Oct 6;2013:bat070. )	CoFID (PHE (Public Health England). Composition of foods integrated dataset (CoFID) [Internet]. 2021. Available from: https://www.gov.uk/government/publications/composition-of-foods-integrated-dataset-cofid )	DFI corpus-food annotations (Kim S, Choi Y, Won JH, Mi Oh J, Lee H. An annotated corpus from biomedical articles to construct a drug-food interaction database. J Biomed Inform. 2022 Feb;126:103985. )	DFI corpus-food compound annotations (Kim S, Choi Y, Won JH, Mi Oh J, Lee H. An annotated corpus from biomedical articles to construct a drug-food interaction database. J Biomed Inform. 2022 Feb;126:103985. )	PhytoHub-foods (https://phytohub.eu/)	PhytoHub-food compounds (https://phytohub.eu/)	Kegg phytochemicals (Kanehisa M, Goto S. KEGG: kyoto encyclopedia of genes and genomes. Nucleic Acids Res. 2000 Jan 1;28(1):27–30.)
abalone	Flavonoids	13-cis-retinol	( - ) -carvone	( ( 6S ) -5-CH3-H4PteGlu )	Absinthe	(+)-Catechin 3-O-glucose	(+)-(S)-Carvone
abiyuch	Lignans	25-hydroxy vitamin D3	( - ) -carvone (	( - ) -3,4-dimethoxy-3,4-desmethylenedioxycubebin (	Acerola	(+)-Catechin	(+)-3-Carene
acerola	Other polyphenols	5-methyl folate	( Asteraceae )	( - ) -cubebin (	Adzuki bean	(+)-catechin-3-O-gallate	(+)-6a-Hydroxymaackiain
acorn	Phenolic acids	Ackee	( EO )	( - ) -epicatechin-3-gallate ( ECG )	Alfalfa	(+)-Catechin-glucuronide	(+)-Adlumine
adobo	Stilbenes	Alfalfa sprouts	( Nura	( - ) -epigallocatechin ( EGC )	Algae	(+)-Catechin-sulfate	(+)-Atherospermoline
adzuki bean	1-Acetoxypinoresinol	Allspice	( Vaccinium	( - ) -epigallocatechin-3-gallate ( EGCG )	Almond	(+)-fenchone	(+)-Bebeerine
agar	1-Sinapoyl-2-feruloylgentiobiose	All-trans-retinol	, fruit ,	( 6S ) -5-CH3-H4PteGlu	American cranberry	(+)-Gallocatechin 3-O-gallate	(+)-Borneol
agave	24-Methylcholestanol ferulate	Almonds	, herbal mixtures of Liriope platyphylla , Glycyrrhiza uralensis , and Cinnamomum cassia	( 6S ) -5-methyltetrahydrofolic	Angelica	(+)-Gallocatechin	(+)-Bornyl-diphosphate
akutaq	24-Methylcholesterol ferulate	Alpha-carotene	, orange fruit ,	) (	Animal foods	(+)-Lariciresinol	(+)-Camphene
alcoholic beverages	24-Methylenecholestanol ferulate	Alpha-tocopherol	10-Gingerol	) )	Anise	(+)-Matairesinol	(+)-Camphor
alfalfa	24-Methyllathosterol ferulate	Alpha-tocotrienol	10-gingerol	) -	Apple	(+)-Pinoresinol	(+)-Cassythicine
algae	2-Hydroxybenzoic acid	Amaranth leaves	1442	, 6 , 7-dihydroxybergamottin	Apple cider	(-)-caryophyllene-5,6-oxide	(+)-Catechin
allium	2-Methoxy-5-prop-1-enylphenol	Amla	23-hydroxytormentic acid	, naringin ,	Apple juice	(-)-caryophyllene-5,6-oxide-2,12-diol	(+)-Chrysanthenone
allspice	2-S-Glutathionyl caftaric acid	Anchovies	3,4,5-trihydroxystilbene	1-acetoxychavicol acetate	Apple sauce	(-)-Epicatechin 3'-O-glucuronide	(+)-Cubenene
almond	3-Caffeoylquinic acid	Anise seeds	50 % ethanolic extract ( MCS-ext ) of the seeds of Morinda citrifolia (	1-acetoxyeugenol acetate	apple seeds	(-)-Epicatechin 3'-O-sulfate	(+)-Elaeocarpine
alpine sweetvetch	3-Feruloylquinic acid	Apple juice	A-type cranberry proanthocyanidins	3-O-acetylhamudol	Apricot	(-)-Epicatechin 3-O-gallate	(+)-Epicatechin
amaranth	3-Hydroxybenzoic acid	Apple juice concentrate	A. Tricolor	3-O-β-d-gluocoside	Apricot kernel	(-)-Epicatechin 4'-O-glucuronide	(+)-Epicubenol
amberjack	3-Hydroxyphloretin 2'-O-glucoside	Apples	A. bisporus	3-hemisuccinate of glycyrrhetinic acid	Aquatic foods	(-)-Epicatechin 4'-O-sulfate	(+)-Eudesmin
amphibians	3-Hydroxyphloretin 2'-O-xylosyl-glucoside	Apple sauce	A. blazei	3-methylcatechol	Arabica coffee	(-)-Epicatechin 5-O-sulfate	(+)-Galbacin
anatidae	3-Methoxyacetophenone	Apricots	A. caudatus (	5-hydroxy-l-tryptophan	Arabica coffee oil	(-)-Epicatechin 7-O-glucuronide	(+)-Gallocatechin
anchovy	3-Methoxynobiletin	Arrowhead	A. conyzoides	5-hydroxymethyl-2-furaldehyde	Asian pear	(-)-Epicatechin glucuronide	(+)-Germacrene A
angelica	3-Methoxysinensetin	Arrowroot	A. indica	6 , 7-dihydroxybergamottin	Asparagus	(-)-Epicatechin sulfoglucuronide	(+)-Germacrene D
anguilliformes	3-Methylcatechol	Artichoke	A. mangostanus	ALNA	Avocado	(-)-Epicatechin	(+)-Iridodial
animal fats	3-p-Coumaroylquinic acid	Asafoetida	A. muricata	Arctigenin	Azuki bean	(-)-Epicatechin-5-O-glucuronide	(+)-Isomenthone
animal foods	3-Sinapoylquinic acid	Asparagus	A. officinalis	Arctiin	Banana	(-)-Epicatechin-7-O-glucuronide	(+)-Lariciresinol
anise	4-Caffeoylquinic acid	Aubergine	A. sativum	B12	Barley	(-)-Epigallocatechin 3-O-gallate	(+)-Limonene
annual wild rice	4-Ethylcatechol	Avocado	A. tricolor	Batatasin I	Basil	(-)-Epigallocatechin	(+)-Linalool
antelope	4-Ethylguaiacol	Ayr	A.S.	Berberine	Beer	(-)-Phaseollidin	(+)-Luguine
apple	4-Ethylphenol	Babaco	A.atroviolaceum	Betulinic acid	Bell pepper (Capsicum annuum, mild varieties)	(-)-Phaseollin	(+)-Maackiain
apple cider	4-Feruloylquinic acid	Bacha	A.atroviolaceum extract	CGA	Bergamot juice	(-)-Phaseollinisoflavan	(+)-Mecambroline
apricot	4-Hydroxybenzaldehyde	Bacon	AAE	Capsaicin	Beverages, Alcoholic	(-)-Variabilin	(+)-Medicarpin
aquatic foods	4-Hydroxybenzoic acid	Bacon loin steaks	AC-PACs	Carbenoxolone	Beverages, Non-alcoholic	(5-carboxylic acid-2-furoyl)glycine	(+)-Menthone
arabica coffee	4-Hydroxybenzoic acid 4-O-glucoside	Bacon rashers	ACT	Carnosol	Bilberry	(6E)-3,7-dimethyl-6-octene-1,8-dioic acid	(+)-Neomatatabiol
arctic blackberry	4-Hydroxycoumarin	Bagels	AEG	Catechin	Biscuit	(Epi)catechin 3-O-gallate O-sulfate	(+)-Neomenthol
arctic ground squirrel	4-Hydroxyphenylacetic acid	Baked beans	AEOBS	Chitosan	Bitter Gourd	(Epi)catechin O-glucuronide	(+)-Nornicotine
arepa	4-Methylcatechol	Baking fat and margarine (75-90% fat)	AEPS	Chlorogenic acids	Bitter melon	(Epi)catechin O-sulfate	(+)-Pimaric acid
arrowhead	4-p-Coumaroylquinic acid	Baking powder	ALE	CoQ10	Black chokeberry	(Epi)catechin sulfate-glucuronide	(+)-Pinoresinol
arrowroot	4-Sinapoylquinic acid	Banana bread	AMFE	Coenzyme Q10	Black cumin	(Epi)catechin	(+)-Piperitone
ascidians	4-Vinylguaiacol	Bananas	AREs	Cryptotanshinone	Black elderberry	(Epi)catechin-3-O-gallate	(+)-Prosopinine
asian cuisine	4-Vinylphenol	Banana split	ART	Curcumin	Black mulberry	(Epi)catechin-3-O-gallate-sulfate	(+)-Pseudoephedrine
asian pear	4-Vinylsyringol	Bannocks	ASH	DBLL	Black radish	(Epi)catechin-3-O-gallate-sulfate-glucuronide	(+)-Pulegone
asparagus	5-5'-Dehydrodiferulic acid	Barbecue sauce	Abelmoschus esculentus	DHA	Black salsify	(Epi)catechin-disulfate	(+)-Sabinone
avocado	5-8'-Benzofuran dehydrodiferulic acid	Barcelona nuts	Abelmoschus esculentus L.	DHEA	Black tea	(Epi)catechin-glucuronide	(+)-Sandaracopimaradiene
babassu palm	5-8'-Dehydrodiferulic acid	Barley	Acacia catechu	DHIS	Blackberry	(Epi)catechin-sulfate-glucuronide	(+)-Secoisolariciresinol
baby food	5-Caffeoylquinic acid	Barley water	Acorn	Dehydroepiandrosterone	Blackcurrant	(Epi)gallocatechin O-glucuronide	(+)-Sophorol
baby foods	5-Feruloylquinic acid	Basil	Acorus	Delphinidin	Blueberry	(Epi)gallocatechin O-sulfate	(+)-Syringaresinol
bagel	5-Heneicosenylresorcinol	Bass	Acorus gramineus	ECG	Brazil nut	(Epi)gallocatechin-3-O-gallate	(+)-Syringaresinol O-beta-D-glucoside
baked beans	5-Heneicosylresorcinol	Bay leaf	Aegle marmelos	EGC	Breadfruit	(Epi)gallocatechin-3-O-gallate O-sulfate	(+)-Tetrandrine
baked potato	5-Heptadecylresorcinol	Beanburger	Agaricus bisporus	EPA	Breakfast cereals	(Epi)gallocatechin-sulfate	(+)-Valencene
baking goods	5-Nonadecenylresorcinol	Bean loaf	Agaricus blazei	Ellagic acid	Broad bean	(±)-Equol	(+)-Veraguensin
bamboo shoots	5-Nonadecylresorcinol	Beans	Agave	Epigallocatechin	Broccoli	(−)-Catechin	(+)-alpha-Barbatene
banana	5-O-Galloylquinic acid	Beansprouts	Agave attenuata	Ethanol	Broccoli rabe	(−)-Epicatechin-7-sulfate	(+)-alpha-Pinene
barley	5-p-Coumaroylquinic acid	Beef	Ageratum conyzoides	G-Re	Brussel sprouts	(−)-Epicatechin-sulfate	(+)-alpha-Santalene
basil	5-Pentacosenylresorcinol	Beef bourguignon	Aichi-wase	GPS	Bulgur	(−)-Epigallocatechin-glucuronide	(+)-beta-Caryophyllene
bayberry	5-Pentacosylresorcinol	Beef bourguignonne	All plant extracts	GSH	Butternut squash	(−)-Epigallocatechin-sulfate	(+)-beta-Hydrastine
bean	5-Pentadecylresorcinol	Beef extract	Allium	GSSG	Cabbage, red	(−)-Gallocatechin	(+)-beta-Phellandrene
beans	5-Sinapoylquinic acid	Beef olives	Allium atroviolaceum	Glycyrrhetinic acid	Cabbage, White	1,2'-Disinapoyl-2-feruloylgentiobiose	(+)-cis-Isopulegone
bear	5-Tricosenylresorcinol	Beef steak pudding	Allium hookeri	Granatin	Camomile tea	1,2,2'-Triferuloylgentiobiose	(+)-delta-Selinene
bearded seal	5-Tricosylresorcinol	Beef Stroganoff	Allium sativum	HMF	Canola oil	1,2,2'-Trisinapoylgentiobiose	(+)-endo-beta-Bergamotene
beaver	6-Geranylnaringenin	Beef Wellington	Allium vegetable	High-G alginates	Capers	1,2-Diferuloylgentiobiose	(+)-epi-Isozizaene
beech nut	[6]-Gingerol	Beer	Allium vegetables	IP6	Caraway	1,2-Disinapoylgentiobiose	(+)-epi-alpha-Bisabolol
beefalo	6-Hydroxyluteolin	Beetroot	Almond	Lutein	Cardamom	1,3,7-Trimethyluric acid	(+)-trans-Carveol
beer	6-Hydroxyluteolin 7-O-rhamnoside	Bele	Almonga beans	MRPs	Carrot	1,3-Dicaffeoylquinic acid	(+)-trans-Piperitenol
beet	6''-O-Acetyldaidzin	Beta-carotene	Aloysia citrodora	Maillard reaction	Cashew nut	1,3-dimethyluric acid	(+)-trans-Sabinol
beetroot	6''-O-Acetylgenistin	Beta-sitosterol	Alpinia galanga	Maillard reaction products	Cassava	1,3-O-Dicaffeoylquinic acid	(+)-trans-alpha-Irone
bell pepper	6''-O-Acetylglycitin	Beta-tocopherol	Alpinia officinarum	N-methylpipecolic	Cassia cinnamon	1,4-cineol	(+-)-Carnegine
beluga whale	6''-O-Malonyldaidzin	Betel leaves	Alsace Riesling wines	Naringin	Cauliflower	1,4-cineol-8-en-9-ol	(+-)-Dalbergioidin
berber cuisine	6''-O-Malonylgenistin	Betel nuts	Althaea officinalis	Niacin	Celeriac	1,4-cineol-9-carboxylic acid	(-)-3-Carene
berries	6''-O-Malonylglycitin	Bhaji	Amaranth	Nobiletin	Celery leaves	1,4-Naphtoquinone	(-)-Abietadiene
berry wine	6-Prenylnaringenin	Bicarbonate of soda	Amaranthus ( A . )	Notoginsenoside	Celery stalks	1,5-Dicaffeoylquinic acid	(-)-Acanthocarpan
beverages	7-Hydroxymatairesinol	Biotin	Amaranthus mangostanus	Nuciferine	Cereals and cereal products	1,8-cineole	(-)-Anabasine
bilberry	7-Hydroxysecoisolariciresinol	Biryani	Amaranthus tricolor	PAC	Ceylon tea	1-(3',4'-Dihydroxyphenyl)-3-(2'',4'',6''-trihydroxyphenyl)propan-2-ol	(-)-Annonaine
biscuit	7-Oxomatairesinol	Biscuits	Ambrosia maritima	PLP	Chamomile tea	1-(Hydroxyphenyl)-3-(2'',4'',6''-trihydroxyphenyl)propan-2-ol	(-)-Apoglaziovine
bison	8-O-4'-Dehydrodiferulic acid	Blackberries	American ginseng	PTS	Chanterelle	1-Acetoxypinoresinol	(-)-Borneol
bitter gourd	8-Prenylnaringenin	Blackberry and apple	American quassia	PUFA	Chayote	1-cyano-2,3-epithiopropane	(-)-Caaverine
bivalvia	Acetyl eugenol	Blackcurrant juice drink/squash	Amla	Panaxatriol	Cheese	1-Hydroxyisopropylbenzoic acid (p-)	(-)-Camphene
blackberry	Anethole	Blackcurrants	Amlaki	Piperine	Cherry pit	1-methoxy-benzene-2-sulfate	(-)-Camphor
blackcurrant	Anhydro-secoisolariciresinol	Black gram	Analipus japonicus	Proanthocyanidins	Cherry tomato	1-methylxanthine	(-)-Carvone
blackfish	Apigenin	Black pudding	Andrographis paniculata	Punicalagins	Chervil	1-O-Caffeoylquinic acid	(-)-Catechin
blueberry	Apigenin 6-C-glucoside	Blancmange	Anetheum graveolens	RES	Chestnut	1-Sinapoyl-2,2'-diferuloylgentiobiose	(-)-Chimonanthine
blue crab	Apigenin 7-O-(6''-malonyl-apiosyl-glucoside)	Bloater	Angelica	RSV	Chewing gum	1-Sinapoyl-2-feruloylgentiobiose	(-)-Citronellol
bluefish	Apigenin 7-O-apiosyl-glucoside	Blueberries	Angelica dahurica	Raspberry ketone	Chia	10-hydroxyfenchone	(-)-Epiafzelechin
blue mussel	Apigenin 7-O-diglucuronide	Boal	Angelica japonica	Rb1	Chickpea	10-hydroxytricyclene	(-)-Epicatechin
blue whiting	Apigenin 7-O-glucoside	Bolognese sauce (with meat)	Angelica keiskei	Resveratrol	Chicory	11beta,13-dihydrolactucopicrin	(-)-Epigallocatechin
boar	Apigenin 7-O-glucuronide	Bombay duck	Anise myrtle	Rg1	Chicory leaves	11β,13-dihydrolactucin	(-)-Germacrene D
bog bilberry	Arbutin	Bombay mix	Annona muricata	Rg3	Chicory roots	12-Hydroxyfarnesol	(-)-Glyceollin I
borage	Arctigenin	Bouillabaisse	Aojiru	Rg5/Rk1	Chinese broccoli	13-Hydroxylupanine	(-)-Glyceollin II
bovines	Avenanthramide 2c	Bounty bar and own brand equivalents	Apios	Riboflavin	Chinese cabbage	14-Hydroxycaryophyllene-5,6-oxide	(-)-Hygrine
bowhead whale	Avenanthramide 2f	Bran	Apios americana	SAA	Chives	14-hydroxyisolongifoldaldehyde	(-)-Hygroline
boysenberry	Avenanthramide 2p	Brandy snaps	Apple	Salvianic acid A	Chocolate	15-decarboxy-betanin	(-)-Isopiperitenone
brassicas	Avenanthramide K	Brassicasterol	Apple fruit	Salvinorin A	Cider	16-A1-phytoprostane	(-)-Lariciresinol
brazil nut	Baicalein	Brawn	Apricot	Saponin	Cinnamon	16-B1-phytoprostane	(-)-Laudanidine
bread	Benzoic acid	Brazil nuts	Aqueous extract of saffron	SeCys	Climbing bean	16-D1-phytoprostane	(-)-Limonene
breadfruit	Bergapten	Bread	Arabidopsis thaliana	SeMet	Cloudberry	16-dJ1-phytoprostane	(-)-Linalool
breadnut tree seed	Biochanin A	Breadfruit	Araceae	Selenium	Cloves	16-E1-phytoprostane	(-)-Maackiain
bread products	Bisdemethoxycurcumin	Breadnut seeds	Arachis	TPC	Cocoa	16-F1-phytoprostane	(-)-Maackiain-3-O-glucosyl-6''-O-malonate
breakfast cereal	Butein	Bread pudding	Arachis hypogaea	Thiamine	Cocoa and cocoa products	16-H1-phytoprostane	(-)-Medicarpin
breakfast sandwich	Caffeic acid	Bread rolls	Aralia elata Seemann	Thy	Cocoa bean	16-hydroxycarnosol	(-)-Medicocarpin
broad bean	Caffeic acid 4-O-glucoside	Bread sauce	Arbutin	Vitamin	Cocoa liquor	16-J1-phytoprostane	(-)-Menthol
broad whitefish	Caffeic acid ethyl ester	Breadsticks	Arctium lappa	Vitamin B6	Cocoa powder	16-O-Methylcafestol	(-)-Menthone
broccoli	Caffeoyl aspartic acid	Breakfast cereal	Arctium lappa L. root extracts	Vitamin E	Coconut	16-O-Methylkahweol	(-)-Menthyl acetate
brown bear	Caffeoyl glucose	Bream	Arctostaphylos uva-ursi	Vitamin K	Coffee	17-decarboxy-betanin	(-)-Nissolin
brussel sprouts	Caffeoyl tartaric acid	Broccoli	Argyreia nervosa	Vitamins B2	Coffee and coffee products	17-decarboxy-isobetanin	(-)-Pellotine
buckwheat	Carnosic acid	Broccoli in cheese sauce	Aronia	Zinc	Collard greens	17-decarboxy-neobetanin	(-)-Phaseollin
buffalo	Carnosol	Brown fruity sauce	Aronia melanocarpa	acetate	Common bean	2'-Hydroxydaidzein	(-)-Phaseollinisoflavan
buffalo currant	Carvacrol	Brownies	Artemisia annua	acid	Common beetroot	2,15,17-tridecarboxy-betanin	(-)-Pinoresinol
bulgur	(+)-Catechin	Brown sauce	Arthrospira platensis	acids	Common buckwheat	2,15,17-tridecarboxy-neobetanin	(-)-Pinoresinol glucoside
burbot	(+)-Catechin 3-O-gallate	Brussels sprouts	Artichoke	aglycone	Common cabbage	2,17-didecarboxy-betanin	(-)-Pulegone
burdock	(+)-Catechin 3-O-glucose	Bubble and squeak	Artocarpus heterophyllus	alginates	Common chokecherry	2,17-didecarboxy-isobetanin	(-)-Salsolinol
burrito	Catechol	Buckwheat	Artocarpus heterophyllus Lam	alpha-carotene	Common grape	2,17-didecarboxy-neobetanin	(-)-Sativan
butter	Chicoric acid	Build up	Ascophyllum nodosum	alpha-linolenic acid	Common hazelnut	2,2-dimethyl-5-(1-methyl-1-propenyl)-tetrahydrofuran	(-)-Secoisolariciresinol
butterfat	Chrysin	Build-up powder	Ascorbic acid	alpha-pinene	Common mushroom	2,3-Bornanedione	(-)-Sedamine
butterfish	Chrysoeriol 7-O-(6''-malonyl-apiosyl-glucoside)	Burger	Ashwagandha	alpha-tocopherol	Common oregano	2,3-Dihydrobiochanin A	(-)-Sophorol
buttermilk	Chrysoeriol 7-O-(6''-malonyl-glucoside)	Butanoic acid	Asparagus	amentoflavone	Common pea	2,3-Dihydroxy-1-guaiacylpropanone	(-)-Sparteine
butternut	Chrysoeriol 7-O-apiosyl-glucoside	Butter	Asparagus officinalis	amino	Common persimmon	2,3-Dihydroxy-p-cymene	(-)-Sparticarpin
butternut squash	Chrysoeriol 7-O-glucoside	Butteroil	Astringent D. kaki	amino acid	Common sage	2,3-Dihydroxybenzoic acid	(-)-Variabilin
butter substitute	Cinnamic acid	Cabbage	Atlantic salmon	amylose	Common salsify	2,4,6-Trihydroxybenzoic acid	(-)-Vestitol
cabbage	Cinnamoyl glucose	Cabbage leaves	Atractylodes lancea	andrographolide	Common thyme	2,4,6-Trihydroxyphenanthrene 2-O-glucoside	(-)-Vestitone
cabbages	Cinnamtannin A2	Cake	Auraptene	anthocyanin cyanidin-3-galactoside	Common verbena	2,4-Dihydroxy-1,4-benzoxazin-3-one	(-)-alpha-Bisabolol
cake	Cirsilineol	Cake bars	Azadirachta indica	anthocyanin cyanidin-3-glucoside	Common walnut	2,4-dihydroxy-7,8-dimethoxy-1,4-benzoxazin-3-one	(-)-alpha-Gurjunene
calabash	Cirsimaritin	Cake rusks	Azardirachta indica	anthocyanin pelargonidin	Common wheat	2,4-Dihydroxy-7-methoxy-1,4-benzoxazin-3-one	(-)-alpha-Hydrastine
canada blueberry	Conidendrin	Cakes	B. rapa L.	arctigenin	Condiments and seasonings	2,4-Dihydroxybenzoic acid	(-)-alpha-Pinene
candies	Coumarin	Calamari	BAE	arctiin	Confectioneries and desserts	2,5-Bornanedione	(-)-alpha-Terpineol
candy bar	Coumestrol	Callaloo and cho cho	BBR	ascorbic acid	Coriander	2,5-di-S-Glutathionyl caftaric acid	(-)-beta-Phellandrene
canola	Curcumin	Callaloo and okra	BC treatment	astaxanthin	Corn	2,5-dihydroxy-p-cymene	(-)-beta-Pinene
capers	Cyanidin	Campesterol	BEE	batatasin I	Corn salad	2,5-dimethylpyrazine	(-)-endo-alpha-Bergamotene
caprae	Cyanidin 3-O-(6''-acetyl-galactoside)	Cannelloni	BEO	berberine	Cowpea	2,6-Dihydroxybenzoic acid	(-)-gamma-Cadinene
caraway	Cyanidin 3-O-(6''-acetyl-glucoside)	Caramel bars and sweets	BIH Jolokia	bergamottin	Cranberry	2,6-Dimethoxybenzoquinone	(-)-trans-Carveol
cardamom	Cyanidin 3-O-(6''-caffeoyl-glucoside)	Caraway seeds	BMLE	beta-carotene	Cranberry juice	2,6-dimethyl-2-(2-hydroxyethyl)-3,4-dihydro-2H-1-benzopyran	(-)-trans-Isopiperitenol
cardoon	Cyanidin 3-O-(6''-dioxalyl-glucoside)	Carbonnade of Beef	BWF	beta-cryptoxanthin	Crosne	2,6-dimethylpyrazine	(1R,2R,4R)-Dihydrocarveol
caribou	Cyanidin 3-O-(6''-malonyl-3''-glucosyl-glucoside)	Cardamom	BWPE	betaine	Crustaceans	2-(-3-Hydroxy-4-methylphenyl)propan-1-ol	(1R,2S,4R)-(+)-Bornyl acetate
carob	Cyanidin 3-O-(6''-malonyl-glucoside)	Carotene	Bacopa	bilobalide	Cucumber	2-(-3-Hydroxy-4-methylphenyl)propan-2-ol	(1R,2S,4R)-Neo-dihydrocarveol
carp	Cyanidin 3-O-(6''-p-coumaroyl-glucoside)	Carp	Balanites aegyptiaca	boswellic acid	Cumin	2-(2-hydroxy-4-methylphenyl)propan-1-ol	(1R,4S)-(-)-Fenchone
carp bream	Cyanidin 3-O-(6''-succinyl-glucoside)	Carrot juice	Bambara groundnut	caffeine	Curry powder	2-(2-hydroxy-4-methylphenyl)propionic acid	(1S,2R,4R)-Neoiso-dihydrocarveol
carrot	Cyanidin 3-O-arabinoside	Carrots	Banana	camphor	Damaged potato	2-(3,5-Dihydroxybenzamido)acetic acid	(1S,2R,4S)-(-)-Bornyl acetate
casein	Cyanidin 3-O-galactoside	Cashew fruit	Barberry extract	capsaicin	Dandelion	2-(3-Hydroxy-4-methylphenyl)propionic acid	(1S,2R,4S)-Neo-dihydrocarveol
cashew nut	Cyanidin 3-O-glucoside	Cashew nuts	Barley	carbamate	Date	2-(4-hydroxymethyl-2-hydroxyphenyl)propan-1-ol	(1S,2S,4R)-Iso-dihydrocarveol
cassava	Cyanidin 3-O-glucosyl-rutinoside	Cassava	Barley malt	carbenoxolone	Deerberry	2-(4-Hydroxymethyl-3-hydroxyphenyl)propan-1-ol	(1S,2S,4S)-Dihydrocarveol
catfish	Cyanidin 3-O-rutinoside	Casserole	Batatasin I	carnosol	Dessert wine	2-alpha-hydroxy-3-beta-{[(2Z)-3-phenyl-1-oxo-2-propenyl]oxy}olean-12-en-28-oic acid	(1S,4R)-(+)-Fenchone
cattle	Cyanidin 3-O-sambubioside	Catfish	Bearberry leaf	carotenoids	Dill	2-aminophenol sulfate	(2Z,6Z)-Farnesyl diphosphate
cauliflower	Cyanidin 3-O-sambubioside 5-O-glucoside	Cauliflower	Beer	catechin	Durian	2-Benzoxazolinone	(3'R,4'R)-3'-Epoxyangeloyloxy-4'-acetoxy-3',4'-dihydroseselin
celeriac	Cyanidin 3-O-sophoroside	Cauliflower cheese	Berberine	catechins	Earl grey tea	2-decarboxy-betanin	(3R,6E)-Nerolidol
celery	Cyanidin 3-O-xyloside	Cauliflower in white sauce	Berberine chloride	chitosan	Egg yolk	2-decarboxy-isobetanin	(4R,6R)-cis-Carveol
cereals	Cyanidin 3-O-xylosyl-rutinoside	Cauliflower with onions and chilli pepper	Berberis	choline	Eggplant	2-decarboxy-neobetanin	(4S,6S)-cis-Carveol
chanterelle	Cyclolariciresinol	Caviare	Berberis vulgaris	cordycepin	Elderberry	2-exo-hydroxy-1,4-cineol	(5R)-Albaflavenol
charr	Daidzein	Celeriac	Berry juice	crude protein	Endive	2-hydroxy-1,4-benzoxazin-3-one sulfate	(5S)-Albaflavenol
chayote	Daidzin	Celery	Beverages	crystalline	European chestnut	2-Hydroxy-1,4-benzoxazin-3-one	(5Z,8Z,11Z,14Z,17Z)-Icosapentaenoic acid
cheese	Delphinidin 3-O-(6''-acetyl-galactoside)	Celery seeds	Bitter Orange	cuminyl alcohol	European cranberry	2-hydroxy-1,8-cineol	(6S)-Hydroxyhyoscyamine
cherimoya	Delphinidin 3-O-(6''-acetyl-glucoside)	Cereal bars	Bitter orange	curcumin	European plum	2-hydroxy-1,8-cineole	(E)-alpha-Bisabolene
cherry tomato	Delphinidin 3-O-(6''-p-coumaroyl-glucoside)	Chapatis	Black elderberry	cyanidin 3-O-6″-p-coumaroyl-glucoside	Fats and oils	2-hydroxy-3-(3',4'-dihydroxyphenyl)propanoic acid	(E)-gamma-Bisabolene
chervil	Delphinidin 3-O-arabinoside	Chard	Black onion seed	cyanidin-3-O-glucoside	Fennel	2-hydroxy-3-(4'-hydroxyphenyl)propanoic acid	(N-Sulfoindol-3-yl)methylglucosinolate
chestnut	Delphinidin 3-O-feruloyl-glucoside	Cheese	Black quinoa	dehydroepiandrosterone	Fenugreek	2-Hydroxy-4,7,8-trimethoxy-1,4-benzoxazin-3-one	(R)-(+)-Citronellal
chewing gum	Delphinidin 3-O-galactoside	Cheese and onion rolls	Black seed	delphinidin	Fermented orange juice	2-Hydroxy-4,7-dimethoxy-1,4-benzoxazin-3-one	(R)-(+)-alpha-Terpineol
chia	Delphinidin 3-O-glucoside	Cheesecake	Black tea	delphinidin 3-O-glucoside	Fig	2-Hydroxy-4-methoxy-1,4-benzoxazin-3-one	(R)-(-)-alpha-Phellandrene
chicken	Delphinidin 3-O-glucosyl-glucoside	Cheese pudding	Blueberries	dibenzylbutyrolactone lignans	Flaxseed	2-Hydroxy-4-methoxybenzoic acid	(R)-4-Methoxydalbergione
chickpea	Delphinidin 3-O-rutinoside	Cheese sauce	Blueberry	dihydrocapsaicin	Flour	2-Hydroxy-7,8-dimethoxy-1,4-benzoxazin-3-one	(R)-Canadine
chicory	Delphinidin 3-O-sambubioside	Cheese spread	Blume	dihydroisosteviol	French plantain	2-Hydroxy-7-methoxy-1,4-benzoxazin-3-one	(R)-Columbianetin
chicory leaves	Delphinidin 3-O-xyloside	Cheese straws/twists	Boesenbergia rotunda rhizomes	dihydroquercetin	Fruit, Berries	2-hydroxy-7-methoxy-4H-1,4-benzoxazin-3-one glucuronide	(R)-N-Methylcoclaurine
chicory roots	Demethoxycurcumin	Chelsea buns	Bora rice flour	docosahexaenoic acid	Fruit, Citrus	2-hydroxy-7-methoxy-4H-1,4-benzoxazin-3-one sulfate	(R)-Norreticuline
chili	Demethyloleuropein	Cherries	Boron	epicatechin	Fruit, Drupes	2-Hydroxy-N-(2-hydroxyphenyl)acetamide	(R)-Reticuline
chimichanga	Didymin	Chervil	Boswellia	epigallocatechin	Fruit Flavan-3-ols	2-Hydroxymethyl-4-(1-methylethyl)benzoic acid	(R)-Vicianin
chives	Dihydrocaffeic acid	Chestnuts	Boswellia papyrifera	epigallocatechin gallate	Fruit juice	2-Hydroxymethyl-5-(1-methylethyl)phenol	(S)-(+)-alpha-Phellandrene
chocolate	Dihydromyricetin 3-O-rhamnoside	Chevda/chevra/chewra	Brassica	epigallocatechin-3-gallate	Fruit, Other fruits	2-isopropylmalic acid	(S)-(-)-Citronellal
chocolate mousse	Dihydro-p-coumaric acid	Chicken	Brassica food	ergosterol	Fruit, Pomes	2-Methoxy-5-prop-1-enylphenol	(S)-2,3-Epoxysqualene
chocolate spread	Dihydroquercetin	Chicken breast/steak	Brassica juncea	ethanol	Fruit, Tropical fruits	2-methoxy-benzene-1-sulfate	(S)-6-O-Methylnorlaudanosoline
chokeberry	Dihydroquercetin 3-O-rhamnoside	Chicken chasseur	Brassica napus L. var .	ethyl carbamate	Garden cress	2-Methoxyphenylacetic acid	(S)-Autumnaline
chokecherry	Dimethylmatairesinol	Chicken fricassee	Brassica oilseeds	fructose	Garden rhubarb	2-methyl-3-(3'-3'-carboxymethylpropyl)-1,4-naphthoquinone	(S)-Canadine
chum salmon	Diosmin	Chicken in white sauce	Brassica rapa	furosine	Garlic	2-methyl-3-(5'-carboxy-3'-methyl-2'-pentenyl)-1,4-naphthoquinone	(S)-Cheilanthifoline
cichlidae	d-Viniferin	Chicken pieces	Brassica rapa L.	galanganol B	Gentian	2-Pentanone	(S)-Coclaurine
cinnamon	Ellagic acid	Chicken portions	Broad	galangin	German camomile	2-S-Glutathionyl caftaric acid	(S)-Corytuberine
cisco	Ellagic acid acetyl-arabinoside	Chicken satay	Broccoli	gambogic acid	Ginger	2-thiothiazolidine-4-carboxylic acid	(S)-Isoboldine
citrus	Ellagic acid acetyl-xyloside	Chicken slices	Broccoli sprouts	gammalinolenic	Ginseng	2-vinyl-2-methyl-tetrahydrofuran-5-one	(S)-N-Methylcoclaurine
clawed lobster	Ellagic acid arabinoside	Chicken soup	Brucea javanica	genistein	Globe artichoke	20-nor-cofaryloside I	(S)-Norcoclaurine
climbing bean	Ellagic acid glucoside	Chicken/turkey pasties/slices	Brussels sprouts	ginkgo flavone glycosides	Gooseberry	20-nor-cofaryloside II	(S)-Norlaudanosoline
cloudberry	(-)-Epicatechin	Chicken/turkey pieces	Buckwheat	ginkgolic acid	Grape	24-Methylcholestanol ferulate	(S)-Nororientaline
cloud ear fungus	(-)-Epicatechin-(2a-7)(4a-8)-epicatechin 3-O-galactoside	Chicken wings	Budo-no-megumi	ginsenoside-Re	Grape green	24-Methylcholesterol ferulate	(S)-Norreticuline
cloves	(-)-Epicatechin 3-O-gallate	Chicory	C-PC	ginsenosides	Grape juice	24-Methylenecholestanol ferulate	(S)-Reticuline
clupeinae	(-)-Epigallocatechin	Chilli	C. camphora	glabridin	Grape wine	24-Methyllathosterol ferulate	(S)-Scoulerine
coalfish pollock	(-)-Epigallocatechin 3-O-gallate	Chilli con carne	C. carpio	glucose	Grapefruit	2’,3,4’,4,6’-pentahydroxy-dihydrochalcone-glucuronide	(S)-Tetrahydrocolumbamine
cocktail	Epirosmanol	Chilli powder	C. carvi	glutathione	Grapefruit juice	2’,4,4’,6’-tetrahydroxy-dihydrochalcone-O-glucuronide	(S)-Tetrahydroprotoberberine
cocoa	Episesamin	Chilli sauce	C. chanroenicum	glutelins	Grapes	3 β-monoglucuronyl-18-β-glycyrrhetinic acid	(S)-beta-Bisabolene
cocoa bean	Episesaminol	Chinese 5 spice	C. cicadae	glycyrrhetinic acid	Green arabica coffee	3''-Hydroxy-O-desmethylangolensin	(S)-beta-Macrocarpene
cocoa butter	Eriocitrin	Chital	C. grandis leaf extract	gypenosides	Green bean	3',4',7-Trihydroxyisoflavanone	(S)-cis-N-methylstylopine
cocoa liquor	Eriodictyol	Chives	C. japonicum	harpagoside	Green robusta coffee	3',4'-Dihydroxyphenylacetic acid	1'-Acetoxychavicol acetate
cocoa powder	Eriodictyol 7-O-glucoside	Cho cho	C. lanatus	hyperoside	Green tea	3'-Hydroxyphenylacetic acid 3-O-glucuronide	1,2,3,4-Tetragalloyl-alpha-D-glucose
cocoa products	Esculetin	Chocolate	C. longa	inositol hexaphosphate	Green tomato	3'-Hydroxyphenylacetic acid	1,2-Dihydrosantonin
coconut	Esculin	Chocolate covered bar with caramel and cereal	C. longa L.	inositol phosphates	Groundcherry	3'-Hydroxytyrosol	1,2-Dihydrovomilenine
cod	Estragole	Chocolate covered caramel and biscuit fingers	C. loureirii	iron	Guarana	3'-Hydroydaidzein	1,3,5-Trihydroxyxanthone
coffee	Eugenol	Chocolate covered wafer biscuit	C. medica	isoquercitrin	Guava	3'-Methoxy-(+)-catechin	1,3,7-Trimethyluric acid
coffee mocha	Eupatorin	Chocolate nut spread	C. militaris	kaempferol	Hard wheat	3'-Methoxy-(−)-epicatechin-glucuronide	1,4-Cineole
coffee products	e-Viniferin	Chocolate nut sundae	C. oil	kaempferol-3-O-alpha-L- ( 2 ,4 -di-E-p-coumaroyl ) -rhamnoside ( C2 )	Hazelnut	3'-Methoxy-4'-hydroxyphenylacetic acid	1,4-Dihydroxy-2-methylanthraquinone
coffee substitute	Ferulaldehyde	Chocolate spread	C. sativa	kaempferol-3-O-alpha-L- ( 2 -E-p-coumaroyl-4 -Z-p-coumaroyl ) -rhamnoside ( C3 )	Herbs and Spices	3'-Methoxyphenylacetic acid	1,7-Dimethyluric acid
coho salmon	Ferulic acid	Cholecalciferol	C. sativum	l-tryptophan	Hibiscus tea	3'-Methyl-epicatechin-7-O-glucuronide	1,7-Dimethylxanthine
cold cut	Ferulic acid 4-O-glucoside	Chorizo	C. sinensis	laminarin	Honey	3'-O-beta-D-glucopyranosyl-2'-O-isovaleryl-2beta-(2-desoxy-atractyligenin)-beta-D-glucopyranoside	1,8-Cineole
colorado pinyon	Feruloyl glucose	Choux buns	C. zeylanicum	lectin	Hop	3'-O-Methyl(epi)catechin O-sulfate	1-Acetoxypinoresinol
columbidae	Feruloyl tartaric acid	Chow mein	C. zeylaniucm	limonene	Hop marjoram	3'-O-Methyl-(-)-epicatechin 4'-O-sulfate	1-Acetylaspidoalbidine
comber	Formononetin	Chutney	CAE	linoleic	Horehound	3'-O-Methyl-(-)-epicatechin 5-O-sulfate	1-Isomangostin
conch	Galangin	Cider	CEFV	lycopene	Horseradish	3'-O-Methyl-(-)-epicatechin 7-O-sulfate	1-Methylpropyl glucosinolate
condensed milk	Gallic acid	Cinnamon	CHL	maltose	Hot chili (Capsicum annuum, C. frutescens)	3'-O-Methyl-(-)-epicatechin glucuronide	1-Methyluric acid
condiments	Gallic acid 3-O-gallate	Citric acid	CLE	matairesinol	Hot chocolate	3'-O-Methyl-epicatechin	1-Methylxanthine
confectioneries	Gallic acid 4-O-glucoside	Citrus fruit	CME	methyleugenol	Itadori tea	3'-O-Methyl-epicatechin-5-O-glucuronide	1-O-Sinapoyl-beta-D-glucose
cooking oil	Gallic acid ethyl ester	Cloves	CP1	methylselenocysteine	Jackfruit	3,10 dihydroxy urolithin	1-Peroxyferolide
coriander	Gallic aldehyde	Cockles	CPF	myristicin	Jerusalem artichoke	3,3′-Diindolylmethane	10-Deacetylbaccatin III
corn	(+)-Gallocatechin	Cocoa butter	CSP	n-3 PUFA	Jujube	3,4 dihydroxy urolithin	10-Deoxygeniposidic acid
cornbread	(+)-Gallocatechin 3-O-gallate	Cocoa powder	CTD	n-3 PUFA eicosapentaenoic acid	Kale	3,4'-dihydroxy-trans-stilbene	10-Deoxysarpagine
corn chip	Galloyl glucose	Coco fritters	CWE	n-3 polyunsaturated fatty acid	Ketchup	3,4,10 trihydroxy urolithin	10-Hydroxydihydrosanguinarine
corn grits	Gardenin B	Coconut	Ca-enriched E. faecalis CECT 5728-fermented milk	naringenin	Kiwi	3,4,8 trihydroxy urolithin	10-Hydroxygeraniol
cornmint	Genistein	Coconut ice	Ca-enriched fermented milk	naringin	Kohlrabi	3,4,9 trihydroxy urolithin	10-Oxogeranial
corn salad	Genistin	Coconut milk	Cabbage juices	niacin	Kumquat	3,4-DHPEA-EA	10-epi-Eupatoroxin
cottonseed	Gentisic acid	Cod	Cadmium	nicotinamide	Leek	3,4-DHPEA-EDA	10-epi-gamma-Eudesmol
couscous	Geraldone	Coffee	Cajanus	nicotinic acid	Lemon	3,4-Dicaffeoylquinic acid	10beta-Hydroxy-6beta-isobutyrylfuranoeremophilane
cow milk	Glycitein	Coffee and chicory essence	Calpurnia aurea	nobiletin	Lemon balm	3,4-Diferuloylquinic acid	11-Deoxocucurbitacin I
cowpea	Glycitin	Coffeemate	Camellia sinensis	nuciferine	Lemon grass	3,4-Dihydroxyphenylglycol	12-Hydroxydihydrochelirubine
crab	Guaiacol	Cola	Canavalia gladiata	of carbenoxolone	Lemon thyme	3,4-dimethyl-2,5-furandione	12-O-Palmitoyl-16-hydroxyphorbol 13-acetate
cracker	Hesperetin	Cole leaves	Cannabidiol	oleanolic acid	Lentil coat	3,5-Dicaffeoylquinic acid	12-O-Tetradecanoylphorbol 13-acetate
cranberry	Hesperidin	Coleslaw	Cannabis	oleic	Lentils	3,5-Diferuloylquinic acid	12a-Hydroxyrotenone
crayfish	Hispidulin	Coley	Cannabis sativa	omega-6	Lettuce	3,5-dihydroxycinnamic acid	12alpha-Hydroxyamoorstatin
cream	Homovanillic acid	Complan powder	Canned ground ham	omega-9	Lichee	3,5-Dihydroxyphenylpropanoic acid sulfate	13-(2-Methylcrotonoyl)oxylupanine
cream substitute	Homoveratric acid	Coo-coo	Cannonau red wine	p-coumaryl diacetate	Lime	3,5-diiodo-L-thyronine	13-Hydroxylupanine
cress	Hydroxycaffeic acid	Cooking fat	Cantharidin	p-cymene	Linden	3,5-Dimethoxy-hydroxybenzoic acid-4-sulfate	14-Deacetylnudicauline
crisp bread	Hydroxytyrosol	Coq au vin	Capparis spinosa	p-hydroxybenzaldehyde	Lingonberry	3,7 dimethyluric acid	15-cis-Phytoene
croaker	Hydroxytyrosol 4-O-glucoside	Coriander leaves	Capsaicin	p-hydroxycinnamaldehyde	linseed	3,7-dimethyl-2,6-octadienedial	16-Epivellosimine
crowberry	Isoferulic acid	Coriander seeds	Capsicum	phyllodulcin	linseed oil	3,7-Dimethyl-2,7-decadien-1,10-dioic acid	16-Hydroxytabersonine
crustaceans	Isohydroxymatairesinol	Corned beef	Capsicum annuum	piceid	Liquorice	3,7-Dimethyl-2-octaen-1,8-dioic acid	16-Methoxy-2,3-dihydro-3-hydroxytabersonine
cucumber	Isolariciresinol	Corned beef hash	Capsicum annuum annuum	piperine	Longan	3,7-Dimethyl-6-octaen-1,8-dioic acid	16-Methoxytabersonine
cucurbita	Isopimpinellin	Cornetto type ice cream cone	Capsicum fruits	polyphenols	Loquat	3,7-dimethyl-6-octenedioic acid	17-O-Acetylnorajmaline
cuisine	Isorhamnetin	Corn fritters	Capsicum frutescens	proanthocyanidin	Macadamia nut	3,7-Dimethyl-7-decaen-1,10-dioic acid	17-Oxogrindelic acid
cumin	Isorhamnetin 3-O-galactoside	Cornish pasty	Capsicum peppers	pyridoxal 5-phosphate	Macroalgae	3,7-Dimethyl-octan-1,8-dioic acid	19-Hydroxytabersonine
cupuaí_u	Isorhamnetin 3-O-glucoside	Cornmeal	Cari-oil	quercetin	Mandarin orange (Clementine, Tangerine)	3,7-dimethyloct-1-en-3,6,7-triol	19-epi-Ajmalicine
curry powder	Isorhamnetin 3-O-glucoside 7-O-rhamnoside	Corn pudding	Carica papaya	quercetin 3-O-glucosyl-xyloside	Mango	3,7-dimethylocta-1,5-dien-3,7-diol	19-epi-Cathenamine
cusk	Isorhamnetin 3-O-glucuronide	Corn snacks	Carica papaya seed oil	quercetin 3-O-glucuronide	Mate	3,7-dimethylocta-1,7-dien-3,6-diol	2',3,4,4',6'-Peptahydroxychalcone 4'-O-glucoside
custard apple	Isorhamnetin 3-O-rutinoside	Coronation chicken	Carrot	quercitrin	Medlar	3,7-dimethylocta-1-en-3,7-diol	2',4',6'-Trihydroxy-3'-formyldihydrochalcone
cuttlefish	Isorhamnetin 4'-O-glucoside	Courgette	Carthamus tinctorius	resveratrol	Melon	3,7-Dimethylquercetin	2',4,4',6'-Tetrahydroxychalcone 4'-O-glucoside
dab	Isorhamnetin 7-O-rhamnoside	Courgettes with eggs	Carum carvi	riboflavin	Mentha (Mint)	3,8-dihydroxy-1,4-cineol	2',6'-Dihydroxy-4'-methoxydihydrochalcone
daikon radish	Isorhoifolin	Couscous	Cassia fistula	rutin	Mexican origano	3,8-dihydroxy-3,7-dimethyl-6-octenoic acid	2',7-Dihydroxy-4',5'-methylenedioxyisoflavone
dandelion	Isoxanthohumol	Crab	Castanea sativa	salicin	Microalgae	3-(1-Carboxy-4-hydroxyphenyl)beta-D-glucuronic acid	2'-Hydroxybiochanin A
date	Jaceidin 4'-O-glucuronide	Crackers	Caterpillar fungus	salvinorin A	Mikan	3-(3',4'-Dihydroxyphenyl)propionic acid	2'-Hydroxydaidzein
deer	Jaceosidin	Cranberries	Celosia argentea	saponin	Milk and milk products	3-(3'-Hydroxy-4'-methoxyphenyl)hydracrylic acid	2'-Hydroxydihydrodaidzein
deerberry	Juglone	Cranberry fruit juice drink	Cg-Ex	scopoletin	Millet	3-(3'-hydroxy-4'-methoxyphenyl)propanoic acid	2'-Hydroxyformononetin
desserts	Kaempferide	Crayfish	Chaya	selenate	Miso	3-(3'-Hydroxyphenyl)hydracrylic acid	2'-Hydroxygenistein
devilfish	Kaempferol	Cream	Cheese	selenite	Morchella (Morel)	3-(3'-Hydroxyphenyl)propionic acid	2'-Norberbamunine
DHA	Kaempferol 3	Cream crackers	Chenopodium	selenium	Mulberry	3-(3'-Methoxy-4'-hydroxyphenyl)hydracrylic acid	2'-O-Methylisoliquiritigenin
dill	Kaempferol 3-O-(2''-rhamnosyl-6''-acetyl-galactoside) 7-O-rhamnoside	Cream of tartar	Chicken	selenomethionine	Multigrain bread	3-(3'-Methoxyphenyl)propionic acid	2'-O-Methylodoratol
dishes	Kaempferol 3-O-(2''-rhamnosyl-galactoside) 7-O-rhamnoside	Cream substitute	Chickpea	selina-1,3,7 ( 11 ) -trien-8-one (	Mung bean	3-(3,5-Dihydroxyphenyl)propanoic acid	2(R)-2-Hydroxy-3-butenyl glucosinolate
distilled beverages	Kaempferol 3-O-(6''-acetyl-galactoside) 7-O-rhamnoside	Creme caramel	Chili peppers fruits	selina-1,3,7 ( 11 ) -trien-8-one epoxide (	Mushrooms	3-(3,5-Dihydroxyphenyl)propionic acid glucuronide	2(R)-Hydroxy-2-phenylethyl glucosinolate
dock	Kaempferol 3-O-(6-malonyl-glucoside)	Creme egg	Chinese cabbage	sesamin	Mustard	3-(3′-Hydroxyphenyl)propionic acid-glucuronide	2,3-Dehydro-gibberellin A9
dolphin fish	Kaempferol 3-O-acetyl-glucoside	Creme fraiche	Chinese chestnut	sucrose	Natto	3-(4'-Hydroxy-3'-methoxyphenyl)pyruvic acid	2,3-Dihydro-2-(4-hydroxyphenyl)-5,6,7-trimethoxy-4H-1-benzopyran-4-one
domestic goat	Kaempferol 3-O-galactoside	Crispbread	Chinese chives	syringic acid	Nectarine	3-(4'-Hydroxyphenyl)propionic acid-3'-sulfate	2,3-Dihydro-2-(4-methoxyphenyl)-5,6,7-trimethoxy-4H-1-benzopyran-4-one
domestic pig	Kaempferol 3-O-galactoside 7-O-rhamnoside	Croissants	Chinese chives essential oil	thaumatins	Nigella (Nigella sativa)	3-(4'-Methoxyphenyl)propionic acid	2,6,7,4'-Tetrahydroxyisoflavanone
dough	Kaempferol 3-O-glucoside	Crumble	Chinese parsley	theaflavin	Nopal	3-(Phenyl)hydracrylic acid	2,7,11-Cembratrien-4,6-diol
doughs	Kaempferol 3-O-glucosyl-rhamnosyl-galactoside	Crumpets	Chocolate	thiamine	Nutmeg	3-(phenyl)lactic acid	2,7,4'-Trihydroxyisoflavanone
dragí©e	Kaempferol 3-O-glucosyl-rhamnosyl-glucoside	Cryptoxanthins	Chokeberry	thymoquinone	Nuts	3-(phenyl)propionic acid-3′-sulfate	2,7-Dihydroxy-4'-methoxyisoflavanone
dressings	Kaempferol 3-O-glucuronide	Cucumber	Chrysanthemum coronarium	tiliroside	Oat	3-(Phenyl)propionic acid-4′-sulfate	2-(2,4,5-Trimethoxyphenyl)-5,6,7,8-tetramethoxy-4H-1-benzopyran-4-one
dried milk	Kaempferol 3-O-rhamnoside	Cumin seeds	Chuan Lian	titanium	Oat bread	3-Caffeoylquinic acid lactone-sulfate	2-(3,4,5-Trimethoxyphenyl)-5,6,7,8-tetramethoxy-4H-1-benzopyran-4-one
dripping	Kaempferol 3-O-rhamnosyl-rhamnosyl-glucoside	Curly kale	Cichorium intybus	tocopherol	Oilseed crops	3-caren-10-ol-9-carboxylic acid	2-(4-Methoxyphenethyl)chromone
drupes	Kaempferol 3-O-rutinoside	Currant buns	Cinnamomum	tocopherols	Okra	3-carene-9,10-dicarboxylic acid	2-Descarboxy-betanidin
duck	Kaempferol 3-O-sophoroside	Currants	Cinnamomum japonicum	tocotrienol	Olive, black	3-Carene-9-carboxylic acid	2-Hydroxy-2,3-dihydrogenistein
dulce de leche	Kaempferol 3-O-sophoroside 7-O-glucoside	Curry	Cinnamomum kanehirai	total phenolic compounds	Olive, green	3-Carene-9-ol	2-Hydroxy-2-methylbutyl glucosinolate
dumpling	Kaempferol 3-O-xylosyl-glucoside	Curry leaves	Cinnamomum zeylanicum	trans-3,4-dimethoxycinnamyl alcohol	Olive oil	3-Caﬀeoylquinic acid-sulfate	2-Hydroxy-4-pentenyl glucosinolate
dungeness crab	Kaempferol 3-O-xylosyl-rutinoside	Curry paste	Cinnamomun iners	trans-3,5,4-trihydroxystilbene	Onion	3-Dihydrocaffeoylquinic acid	2-Hydroxymethylanthraquinone
durian	Kaempferol 7-O-glucoside	Curry powder	Cinnamon	trans-p-acetoxycinnamyl alcohol	Orange juice	3-Dihydroferuloylquinic acid	2-Isoprenylemodin
eastern oyster	Lambertianin C	Custard	Cirsium	trans-p-coumaric acid	Other cocoa product	3-endo-Hydroxycamphor	2-Ketoepimanool
edible plant	Lariciresinol	Custard apple/Bullock's heart	Cirsium chanroenicum	trans-p-coumaryl alcohol	pak-choi	3-Feruloylquinic acid	2-Methylbutyl glucosinolate
edible shell	Lariciresinol-sesquilignan	Custard powder	Cirsium japonicum	trigonelline	Papaya	3-hydroxy-1,8-cineol	2-Methylpropyl glucosinolate
eggplant	Ligstroside	Cuttlefish	Citrullus lanatus	trypsin inhibitors	Paprika	3-hydroxy-1,8-cineole	2-O-Methylswertianin
egg roll	Ligstroside-aglycone	Dal Dhokari	Citrullus vulgaris	vanillic acid	Parsley	3-hydroxy-3,7-dimethyl-6-octenedioic acid	2-Phenylethyl glucosinolate
eggs	Luteolin	Damsons	Citrus aurantium	vitamin	Parsnip	3-hydroxy-4-(1-methylethyl)benzoic acid	2-Propenyl glucosinolate
egg substitute	Luteolin 6-C-glucoside	Dates	Citrus juices	vitamin A	Partridge berry	3-Hydroxybenzoic acid	2-cis,6-trans-Farnesol
egg white	Luteolin 7-O-(2-apiosyl-6-malonyl)-glucoside	Decanoic acid	Citrus medica	vitamin B12	Passion fruit	3-Hydroxybenzoic acid-4-sulfate	2-trans,6-trans-Farnesal
egg yolk	Luteolin 7-O-(2-apiosyl-glucoside)	Decenoic acid	Citrus reticulate ( mandarin ) peel methanolic extract ( MPME )	vitamin B6	Pasta	3-Hydroxybenzoic acid-sulfate	20-Hydroxyecdysone
elderberry	Luteolin 7-O-diglucuronide	Dehydroretinol	Citrus unshiu	vitamin E	Peach	3-hydroxycitronelic acid	22alpha-Hydroxy-campesterol
elk	Luteolin 7-O-glucoside	Delta-5-avenasterol	Cladosiphon okamuranus	vitamin K	Peach juice	3-Hydroxyhippuric acid	23,24-Dihydrocucurbitacin B
elliott's blueberry	Luteolin 7-O-glucuronide	Delta-7-avenasterol	Cloudberry	vitamins B2	Peach pit	3-hydroxymandelic acid	24-Hydroxy-beta-amyrin
empanada	Luteolin 7-O-malonyl-glucoside	Delta-7-stigmastenol	Cnidium	vitamins B6	Peanut	3-Hydroxyphloretin 2'-glucoside	24-Methylenecycloartanol
emu	Luteolin 7-O-rutinoside	Delta-tocopherol	Cnidium monnier ( L. ) Cuss (	zinc	Peanut butter	3-Hydroxyphloretin-2'-xylosyl-glucoside	24-epi-Brassinolide
enchilada	Malvidin 3	Desserts	Cnidoscolus aconitifolius	zinc salts	Pear	3-Hydroxyphloridzin	25-Hydroxy-24-epi-brassinolide
endive	Malvidin 3-O-(6''-acetyl-galactoside)	Devilled kidneys	CoQ10	α-galactosides	Pecan nut	3-Hydroxytricyclene	3',4',7-Trihydroxyisoflavone
energy drink	Malvidin 3-O-(6''-acetyl-glucoside)	Dill	Coccinia grandis	α-pinene	Pepper	3-Methoxy-4,5-dihydroxybenzoic acid	3',4'-Anhydrovinblastine
enokitake	Malvidin 3-O-(6''-caffeoyl-glucoside)	Dill seeds	Cocoa	α-terpinolene	Peppermint	3-methoxy-aspalathin	3'-Hydroxy-N-methyl-(S)-coclaurine
EPA	Malvidin 3-O-(6''-p-coumaroyl-glucoside)	Dips	Cocoa powder	α-thujene	Persimmon	3-methoxy-aspalathin-glucuronide	3'-N-Debenzoyl-2'-deoxytaxol
epazote	Malvidin 3-O-arabinoside	Docosadienoic acid	Cocodrie	β-asarone	Pine nut	3-methoxy-aspalathin-sulfate	3'-N-Debenzoyltaxol
equines	Malvidin 3-O-galactoside	Docosahexaenoic acid (DHA)	Coconut oil	β-glucan	Pineapple	3-Methoxy-trihydroxybenzoic acid	3'-O-Methylbatatasin III
evaporated milk	Malvidin 3-O-glucoside	Docosanoic acid	Cocos nucifera	β-glucans	Pink salmon	3-Methoxy-tyramine-betaxanthin	3,4,3'-Tri-O-methylellagic acid
evening primrose	Matairesinol	Docosapentaenoic acid	Cocos nucifera L.		Pistachio	3-Methoxyacetophenone	3,4-Dihydroxystyrene
evergreen huckleberry	m-Coumaric acid	Docosatetraenoic acid	Coenzyme Q10		Plum kernel	3-Methoxynobiletin	3,5,7-Trimethoxyflavone
falafel	Medioresinol	Docosenoic acid	Coffee		Pomace	3-Methoxysinensetin	3,5-Di-O-galloyl-4-O-digalloylquinic acid
fats and oils	Mellein	Dodecanoic acid	Cola		Pomegranate	3-Methoxytyramine sulfate	3,5-Dimethoxy-1,6-dihydroxyxanthone
feijoa	Methoxyphenylacetic acid	Dodecenoic acid	Cold-Eeze		Pomegranate juice	3-Methylcatechol	3,6,9-Trihydroxypterocarpan
fennel	Methylgalangin	Doner kebab in pitta bread with salad	Colocasia esculenta		Poppy	3-methylhistidine	3,7,4'-Tri-O-methylquercetin
fenugreek	Morin	Doner kebabs	Combretaceae		Potato	3-n-Butyl phthalide	3,7-Di-O-methylquercetin
fermented beverages	Myricetin	Dosa	Common sage		Prickly pear	3-O-Caffeoylquinic acid	3,7-Dimethyluric acid
fermented food	Myricetin 3-O-arabinoside	Doughnuts	Common valerian		Prune Juice	3-p-Coumaroylquinic acid	3,9-Dihydroxypterocarpan
fermented milk products	Myricetin 3-O-galactoside	Dover sole	Compositae		Pulses and beans	3-Phenylpropionic acid	3-Acetylnerbowdine
fermented milks	Myricetin 3-O-glucoside	Dressing	Compound K		Pummelo	3-Phenylpropionic acid-4'-O-glucuronide	3-Butenyl glucosinolate
fig	Myricetin 3-O-rhamnoside	Dried mixed fruit	Copaifera langsdorffii		Pumpkin	3-Sinapoylquinic acid	3-Hydroxy-5-methoxy-6-prenylstilbene-2-carboxylic acid
fireweed	Myricetin 3-O-rutinoside	Drinking chocolate	Coptis		Purple mangosteen	3’,4’,5’-Trihydroxyphenylvaleric acid	3-Hydroxyquinine
fish	Naringenin	Drinking chocolate powder	Cordycepin		Quince	3’,5’-di-C-β-glucopyranosylphloretin	3-Hydroxystachydrine
fish burger	Naringenin 7-O-glucoside	Dripping	Cordyceps		Quinoa	3′-Methoxy-(−)-epicatechin-5-glucuronide	3-Methoxyapigenin
fishes	Naringin	Drumstick leaves	Cordyceps cicadae		Radish	3′-Methoxy-(−)-epicatechin-7-glucuronide	3-Methoxytyramine-betaxanthin
fish oil	Naringin 4'-O-glucoside	Drumstick pods	Cordyceps militaris		Radish, Japanese	3′-Methoxyphenylacetic acid-4′-sulfate	3-Methylgalangin
fish products	Naringin 6'-malonate	Duck	Cordyceps militaris extract		Rambutan	4',6,7-Trihydroxyisoflavanone	3-Methylsufonylpropyl glucosinolate
flat breads	Narirutin	Duck a l'orange	Cordyceps sinensis		Rapeseed	4',7,8-Trihydroxyisoflavanone	3-Methylsulfinylpropyl glucosinolate
flatfish	Narirutin 4'-O-glucoside	Duck with pineapple	Coriandrum sativum		Rapeseed meal	4'-Hydroxyphenylacetic acid glucuronide	3-Methylthiopropyl glucosinolate
flaxseed	Neodiosmin	Dumplings	Coriandrum sativum L.		Rapeseed oil	4'-Hydroxyphenylacetic acid	3-Methylxanthine
florida pompano	Neoeriocitrin	Durian	Coriandrum sativum L. seed extract		red African wine	4'-Hydroxyphenylvaleric acid	3-O-Methylquercetin
flour	Neohesperidin	Eccles cakes	Corilagin		Red beetroot	4'-Methoxy-(−)-epicatechin-glucuronide	3-alpha(S)-Strictosidine
focaccia	Nepetin	Eel	Corn		Red champagne	4'-O-methyl(epi)catechin O-sulfate	4'''-Demalonylsalvianin
fortified wine	Nobiletin	Egg fu yung	Corn oil		Red clover	4'-O-methyl(epi)gallocatechin O-glucuronide	4',5,6,7-Tetramethoxyflavone
fortified wines	Nortrachelogenin	Egg nog	Corn starch		Red ginseng	4'-O-Methyl(epi)gallocatechin O-sulfate	4',6-Dihydroxyflavone
fox grape	o-Coumaric acid	Eggs	Corni		Red grape juice	4'-O-Methyl-(-)-epicatechin 5-O-sulfate	4'-Demethyldeoxypodophyllotoxin
french plantain	Oleoside 11-methylester	Eicosadienoic acid	Cornus officinalis		Red raspberry	4'-O-Methyl-(-)-epicatechin 7-O-sulfate	4'-Demethylpodophyllotoxin
french toast	Oleoside dimethylester	Eicosanoic acid	Coscinium		Red rice	4'-O-Methyl-(-)-epicatechin glucuronide	4,21-Dehydrocorynantheine aldehyde
freshwater drum	Oleuropein	Eicosapentaenoic acid	Cottonseed		Red tea	4'-O-Methylgallic acid	4,21-Dehydrogeissoschizine
freshwater eel	Oleuropein-aglycone	Eicosatetraenoic acid	Cranberry		Red wine	4,10 dihydroxy urolithin	4,4'-Dihydroxy-3,5-dimethoxydihydrostilbene
frozen desserts	Pallidol	Eicosatrienoic acid	Cranberry beans		Red wine grape	4,5-Dicaffeoylquinic acid	4,5-Methylenedioxy-6-hydroxyaurone
frozen yogurt	p-Anisaldehyde	Eicosenoic acid	Crassostrea gigas		Redcurrant	4,9,10 trihydroxy urolithin	4-Coumarate
fruit	Patuletin 3-O-(2''-feruloylglucosyl)(1->6)-[apiosyl(1->2)]-glucoside	Elderberries	Crataegi		rhubarb root	4-(1-Carboxy-3-hydroxyphenyl)beta-D-glucuronic acid	4-Coumaroylshikimate
fruit-flavor drink	Patuletin 3-O-glucosyl-(1->6)-[apiosyl(1->2)]-glucoside	Enchiladas	Crataegus		Rice	4-(1-Carboxyphenyl)beta-D-glucuronic acid	4-Coumaryl alcohol
fruit gum	p-Coumaric acid	Endive	Crocin		Riesling wine	4-Caffeoylquinic acid lactone-sulfate	4-Glyceollidin
fruit juice	p-Coumaric acid 4-O-glucoside	Energy drink	Crocus sativus		Roasted arabica coffee	4-Caﬀeoylquinic acid-sulfate	4-Hydroxycinnamyl alcohol 4-D-glucoside
fruit preserve	p-Coumaric acid ethyl ester	Faggots in gravy	Cucumis melo		Roasted coffee	4-Deoxyhumulone	4-Hydroxycinnamyl aldehyde
fruit products	p-Coumaroyl glucose	Fajita	Cucumis sativus		Robusta coffee	4-Dihydrocaffeoylquinic acid	4-Hydroxyhomopterocarpin
fruits	p-Coumaroyl glycolic acid	Falafel	Cucurbita andreana		Rocket salad	4-Ethylbenzoic acid	4-Methoxybenzyl glucosinolate
fruit salad	p-Coumaroyl malic acid	Fat spread	Curcuma aeruginosa		Roman camomile	4-Ethylcatechol	4-Methyl-5-(2-phosphoethyl)-thiazole
fruit vegetables	p-Coumaroylquinic acid	Feijoa	Curcuma longa		Rooibos tea	4-Ethylguaiacol	4-Methylsufinyl-3-butenyl glucosinolate
frybread	p-Coumaroyl tartaric acid	Fennel	Curcuma longa L-H2O		rosé African wine	4-Ethylphenol	4-Methylsulfinylbutyl glucosinolate
fudge	p-Coumaroyl tartaric acid glucosidic ester	Fennel seeds	Curcuma longa L.		Rose hip	4-Feruloylquinic acid	4-Methylsulfonylbutyl glucosinolate
gadiformes	p-Coumaroyl tyrosine	Fenugreek leaves	Curcuma longa L. Zingiberaceae		Rosé wine	4-hydroxy-5-(3',4'-dihydroxyphenyl)valeric acid	4-Methylthiobutyl glucosinolate
gadus	Pebrellin	Fenugreek seeds	Curcuma longa Linn		Rosemary	4-hydroxy-5-(3'-methoxyphenyl)valeric acid-4'-glucuronide	4-Pentenyl glucosinolate
garfish	Pelargonidin	Fig Rolls	Curcuma mangga		Rosemary tea	4-hydroxy-5-(3'-methoxyphenyl)valeric acid-4'-sulfate	4-Prenyldihydropinosylvin
garland chrysanthemum	Pelargonidin 3	Figs	Curcuma zedoaria		Rowanberry	4-Hydroxy-5-(4'-hydroxyphenyl)-valeric acid-3'-glucuronide	4-Prenylresveratrol
garlic	Pelargonidin 3-O-(6''-malonyl-glucoside)	Fish balls	Curcumin		Rye	4-Hydroxy-5-(4'-hydroxyphenyl)valeric acid-3'-glucuronide	5'-Prenylhomoeriodictyol
gefilte fish	Pelargonidin 3-O-(6''-succinyl-glucoside)	Fishcakes	Curcuminoids		Rye bread	4-hydroxy-5-(4'-hydroxyphenyl)valeric acid-3'-sulfate	5,6,7-Trimethoxycoumarin
gelatin	Pelargonidin 3-O-arabinoside	Fish fingers	Curruquilla		Saffron	4-Hydroxy-5-(hydroxyphenyl)valeric acid-glucuronide	5,6-Dehydrokawain
gelatin dessert	Pelargonidin 3-O-galactoside	Fish paste	Curruquilla beans		Sauerkraut	4-Hydroxy-5-(hydroxyphenyl)valeric acid-methoxy-glucuronide	5,6-Dehydrolupanine
german camomile	Pelargonidin 3-O-glucoside	Flan	Cuscutae		Savoy cabbage	4-Hydroxy-5-(hydroxyphenyl)valeric acid-sulfate	5,7-Dimethoxyflavone
giant butterbur	Pelargonidin 3-O-glucosyl-rutinoside	Flan case	Cydonia Oblonga		Sesame	4-Hydroxy-5-(phenyl)-valeric acid-methoxy-sulfate	5-(2-Hydroxyethyl)-4-methylthiazole
gin	Pelargonidin 3-O-rutinoside	Flapjacks	Cynara scolymus		Shallot	4-Hydroxy-5-(phenyl)valeric acid-3'-sulfate	5-Deoxykievitone
ginger	Pelargonidin 3-O-sambubioside	Flounder	Cyperus rotundus		Soft drink	4-Hydroxy-5-(phenyl)valeric acid-4'-sulfate	5-Deoxyleucocyanidin
ginkgo nuts	Pelargonidin 3-O-sophoroside	Flour	Cyprinus carpio		Sorghum	4-Hydroxy-5-(phenyl)valeric acid-methoxy-glucuronide	5-Deoxyleucopelargonidin
ginseng	Peonidin	Flying fish	D. edulis		Sorrel	4-Hydroxy-5-(phenyl)valeric acid-methoxy-sulfate	5-Deoxystrigol
globe artichoke	Peonidin 3-O-(6''-acetyl-galactoside)	Folate	D. nipponica		Sour orange	4-Hydroxybenzoic acid -3-sulfate	5-Epiaristolochene
gooseberry	Peonidin 3-O-(6''-acetyl-glucoside)	Frankfurter	D. nipponica Makino		Soy and soy products	4-Hydroxybenzoic acid 4-O-glucoside	5-Hydroxyconiferaldehyde
gourds	Peonidin 3-O-(6''-p-coumaroyl-glucoside)	Frankfurter with bun	D. rhizoma		Soy bean	4-Hydroxybenzoylcholine	5-Hydroxyconiferyl alcohol
gram bean	Peonidin 3-O-arabinoside	Fromage frais	DA-9801		Soy milk	4-Hydroxycoumarin	5-Hydroxyferulate
grape	Peonidin 3-O-galactoside	Fruit cocktail	DCOE		Soy sauce	4-Hydroxyglucobrassicin	5-Hydroxyferuloyl-CoA
grapefruit	Peonidin 3-O-glucoside	Fruit fool	DFL		Soy yogurt	4-Hydroxyhippuric acid	5-Methylsulfinylpentyl glucosinolate
grapefruit/pummelo hybrid	Peonidin 3-O-rutinoside	Fruit gums/jellies	DHEA		soybean oil	4-Hydroxymandelic acid	5-Methylthiopentyl glucosinolate
grapeseed	Petunidin 3	Fruit juice	DISGT		Sparkleberry	4-Hydroxyphenylpropionic acid	5-O-Caffeoylshikimic acid
grape wine	Petunidin 3-O-(6''-acetyl-galactoside)	Fruit juice drink	DOB		Spinach	4-Methoxybenzaldehyde	5-O-Methylalloptaeroxylin
grass pea	Petunidin 3-O-(6''-acetyl-glucoside)	Fruit juice drink/squash	Daidzein		Spring onion	4-Methoxyglucobrassicin	5-O-Methylvisamminol
greater sturgeon	Petunidin 3-O-(6''-p-coumaroyl-glucoside)	Fruit pastilles	Daikon		Star anise	4-Methylcatechol	6-(3,3-DMA)galangin
great horned owl	Petunidin 3-O-arabinoside	Fruit salad	Damnacanthal		Star fruit	4-Methylthio-3-butenyl isothiocyanate	6-Acetylpicropolin
green bean	Petunidin 3-O-galactoside	Fudge	Danggui		Stevia (Stevia rebaudiana)	4-Methylumbelliferone glucuronide	6-Deoxyjacareubin
green bell pepper	Petunidin 3-O-glucoside	Fu-fu	Danshen		Strawberry	4-Methylumbelliferone sulfate	6-Hydroxy-2-(4-methoxyphenyl)-5,7-dimethoxy-4H-1-benzopyran-4-one
greenland halibut/turbot	Petunidin 3-O-rhamnoside	Gajjeralla	Date Palm		Summer savory	4-O-Caffeoylquinic acid	6-Hydroxykaempferol
greenthread tea	Petunidin 3-O-rutinoside	Gamma-tocopherol	Daturas		Sunflower	4-O-Methylgallic acid 3-O-sulfate	6-Hydroxyluteolin
green turtle	Phloretin	Gamma-tocotrienol	Daucus carota		Swede (Rutabaga)	4-p-Coumaroylquinic acid	6-Hydroxynicotinate
green vegetables	Phloretin 2'-O-xylosyl-glucoside	Garam masala	Daucus carota oil extract		Sweet basil	4-pentenyl isothiocyanate	6-Hydroxyprotopine
green zucchini	Phloridzin	Garlic	Daucus carota seeds		Sweet bay	4-Sinapoylquinic acid	6-Methoxyaromadendrin 3-O-acetate
greylag goose	Phlorin	Garlic mushrooms	Dehydroepiandrosterone		Sweet cherry	4-sulfoxy-5-(3’,4’-dihydroxyphenyl)valeric acid	6-Methoxyluteolin 7-rhamnoside
groundcherry	p-HPEA-AC	Garlic powder	Dengzhan Shengmai		Sweet marjoram	4-sulfoxy-5-(4'-hydroxy-3'-methoxyphenyl)valeric acid	6-Methoxytaxifolin
ground meat	p-HPEA-EA	Gateau	Devils s Claw		Sweet orange	4-vinylguaiacol sulfate	6-Methylthiohexyl glucosinolate
grouper	p-HPEA-EDA	Gelatine	Dillenia indica L.		Sweet potato	4-Vinylguaiacol	6-Oxocampestanol
guava	Piceatannol	Ghee	Dioscin		Swiss chard	4-Vinylphenol	6-Paradol
guinea hen	Piceatannol 3-O-glucoside	Ghee made from vegetable oil	Dioscorea		Tamarind	4-Vinylsyringol	6beta,7beta-Dihydroxykaurenoic acid
haddock	Pigment A	Gherkins	Dioscorea batatas		Taro	4ʹ-methoxyhippuric acid	7,2'-Dihydroxy-4'-methoxy-isoflavanol
half-highbush blueberry	Pinocembrin	Giblets	Dioscorea nipponica Makino		Tarragon	4′-methoxy-(−)-epicatechin-7-β-D-glucuronide	7,3'-Dihydroxy-4'-methoxy-8-methylflavan
halibut	Pinoresinol	Ginger	Dioscoreae rhizoma		Tart cherry	4′-Methoxyphenylacetic acid-3′-sulfate	7,4'-Dihydroxy-8-methylflavan
hamburger	Pinosylvin	Gingerbread	Diospyros kaki		Tea	5,3',4'-Trihydroxy-3-methoxy-6:7-methylenedioxyflavone 4'-O-glucuronide	7,4'-Dihydroxyflavan
hard wheat	Pinotin A	Glucose liquid	Diospyros kaki L.		Tea leaf	5,3′,4′-trihydroxy-3-methoxy-6,7-methylendioxyflavone sulfate	7,4'-Dihydroxyflavone
hazelnut	Poncirin	Goose	Diospyros morrisiana		Teas and herbal teas	5,4'-Dihydroxy-3,3'-dimethoxy-6:7-methylenedioxyflavone 4'-O-glucuronide	7,8-Dihydroxycoumarin
heart of palm	Procyanidin dimer B1	Gooseberries	Do In Seung Gi-Tang		Thyme (Thymus capitatus )	5,5'-Dicaffeic acid	7-Chloroemodin
hedge mustard	Procyanidin dimer B2	Goulash	Douchi		Tilia tea	5,5'-Diferulic acid	7-Deoxyloganate
herbal teas	Procyanidin dimer B3	Gourd	Douchi ( fermented Glycine max Merr .		Tofu	5,5'-Dihydroferulic acid	7-Hydroxy-2',4',5'-trimethoxyisoflavone
herb and spice	Procyanidin dimer B4	Grapefruit	Dryopteris		Tomato	5-(3',4'-dihydroxyphenyl)-gamma-valerolactone	7-Hydroxyflavan
herbs	Procyanidin dimer B5	Grapefruit juice	E-CS		Tomato juice	5-(3',4'-dihydroxyphenyl)valeric acid	7-Hydroxyflavanone
herbs and spices	Procyanidin dimer B7	Grape juice	E. bicyclis		tomato sauce	5-(3',5'-dihydroxyphenyl)valeric acid	7-Hydroxyflavone
herring	Procyanidin trimer C1	Grapes	E. faecalis CECT 5728		Triticale	5-(3'-hydroxyphenyl)-gamma-hydroxyvaleric acid -4'-O-glucuronide	7-Methylthioheptyl glucosinolate
hibiscus tea	Procyanidin trimer C2	Gravy instant granules	E. faecalis CECT 5728-fermented milk that had		Turmeric	5-(3'-Hydroxyphenyl)-gamma-hydroxyvaleric acid	7-Methyluric acid
hickory nut	Procyanidin trimer EEC	Green beans	E. faecalis CECT 5728-fermented milk that had not been enriched in Ca		Turnip	5-(3'-Hydroxyphenyl)-gamma-valerolactone	7-Methylxanthine
hippoglossus	Procyanidin trimer T2	Greengages	E. faecalis CECT 5728-fermented milks		Ulluco	5-(3'-hydroxyphenyl)-gamma-valerolactone-4'-O-beta-D-glucuronide	7-Methylxanthosine
honey	Prodelphinidin dimer B3	Grenadillas	E. prolifera		Vaccinium (Blueberry, Cranberry, Huckleberry)	5-(3'-hydroxyphenyl)-γ-valerolactone-4'-sulfate	7-O-Acetylsalutaridinol
horchata	Prodelphinidin trimer C-GC-C	Grouse	E. uniflora essential oil		Vanilla	5-(3'-hydroxyphenyl)valeric acid	7-O-Methylluteone
horned melon	Prodelphinidin trimer GC-C-C	Guacamole	E. uniflora oil		Vegetable juice	5-(3'-Hydroxyphenyl)valeric acid-4'-glucuronide	7alpha-Hydroxydehydrocostus lactone
horse	Prodelphinidin trimer GC-GC-C	Guava	ECGP		Vegetables, Cabbages	5-(3'-methoxyphenyl)-γ-valerolactone-4'-sulfate	7beta,12alpha-Dihydroxykaurenolide
horseradish	Protocatechuic acid	Gulab jamen/jambu	EEMn		Vegetables, Fruit vegetables	5-(3,5-dihydroxyphenyl)pentanoic acid	8-(1,1-DMA)kaempferide
horseradish tree	Protocatechuic acid 4-O-glucoside	Haddock	EETC		Vegetables, Gourds	5-(3’,4’,5’-trihydroxyphenyl)-gamma-valerolactone	8-(3,3-Dimethylallyl)chrysin
hot chocolate	Protocatechuic aldehyde	Haggis	EEZZ		Vegetables, Leaf vegetables	5-(3′,5′-Dihydroxyphenyl)-γ-valerolactone 4′-glucuronide	8-(3,3-Dimethylallyl)spatheliachromene
hot dog	Psoralen	Hake	EEZZ .		Vegetables, Onion-family	5-(3′,5′-Dihydroxyphenyl)-γ-valerolactone	8-C-Glucosylnaringenin
huckleberry	Pterostilbene	Halibut	EGb		Vegetables, Other vegetables	5-(3′,5′-Dihydroxyphenyl)-γ-valerolactone-4′-sulfate	8-Deoxylactucin
hummus	Punicalagin	Halva	EGb 761		Vegetables, Root vegetables	5-(3′-Hydroxyphenyl)-γ-valerolactone-4′-glucuronide	8-Hydroxykaempferol
hushpuppy	Pyrogallol	Ham	EGb 761®		Vegetables, Tubers	5-(4'-hydroxyphenyl)-gamma-valerolactone-3'-sulfate	8-Methylsulfinyloctyl glucosinolate
hyacinth bean	Quercetin	Hare	EGb761		Vermouth	5-(4'-Hydroxyphenyl)-γ-valerolactone-3'-glucuronide	8-epi-Cedrol
hyssop	Quercetin 3-O-(6''-acetyl-galactoside) 7-O-rhamnoside	Hazelnuts	EJHE		Vinegar	5-(4'-hydroxyphenyl)-γ-valerolactone-3'-sulfate	9'-cis-Neoxanthin
ice cream	Quercetin 3-O-acetyl-rhamnoside	Heneicosapentaenoic acid	EPK		Wasabi	5-(4'-Hydroxyphenyl)valeric acid-3'-glucuronide	9-Methylsulfinylnonyl glucosinolate
ice cream cone	Quercetin 3-O-arabinoside	Heptadecanoic acid	EULEO		Watercress	5-(4’-hydroxyphenyl)-gamma-valerolactone	9-cis-Violaxanthin
icing	Quercetin 3-O-galactoside	Heptadecenoic acid	Echinacea		Watermelon	5-(4′,5′-Dihydroxyphenyl)-γ-valerolactone 3′-glucuronide	9alpha-Copalyl diphosphate
irish moss	Quercetin 3-O-galactoside 7-O-rhamnoside	Herring	Echinacea purpurea		Wheat bread	5-(4′,5′-Dihydroxyphenyl)-γ-valerolactone 3′-sulfate	Abietate
jackfruit	Quercetin 3-O-glucoside	Hexadecadienoic acid	Echinodorus spp .		Wheat germ	5-(4′,5′-Dihydroxyphenyl)-γ-valerolactone-3′-glucuronide	Abrusoside A
jack mackerel	Quercetin 3-O-glucosyl-rhamnosyl-galactoside	Hexadecanoic acid	Ecklonia cava		Whisky	5-(4′,5′-Dihydroxyphenyl)-γ-valerolactone-3′-sulfate	Abscisate
jellyfish	Quercetin 3-O-glucosyl-rhamnosyl-glucoside	Hexadecatetraenoic acid	Ecklonia stolinifera		white African wine	5-(4′-Hydroxyphenyl)-valeric acid-3′-sulfate	Absinthin
jerusalem artichoke	Quercetin 3-O-glucosyl-xyloside	Hexadecatrienoic acid	Eisenia arborea		White champagne	5-(4′-Hydroxyphenyl)-γ-valerolactone-3′-glucuronide	Abyssinone I
jewish cuisine	Quercetin 3-O-glucuronide	Hexadecenoic acid	Eisenia bicyclis		White grape juice	5-(4′-Hydroxyphenyl)-γ-valerolactone-3′-methoxy	Abyssinone V
jew's ear	Quercetin 3-O-rhamnoside	Hexanoic acid	Elaeodendron croceum		White lupin beans	5-(5'-Hydroxyphenyl)-γ-valerolactone-3'-sulfate	Abyssinone VI
jicama	Quercetin 3-O-rhamnosyl-galactoside	High juice drink	Elephantopus scaber		White mulberry	5-(5′-Hydroxyphenyl)-γ-valerolactone-3′-glucuronide	Acacetin
jostaberry	Quercetin 3-O-rhamnosyl-rhamnosyl-glucoside	Hilsa	Emblica officinalis		White sage (Salvia apiana)	5-(5′-Hydroxyphenyl)-γ-valerolactone-3′-sulfate	Acalyphin
juice	Quercetin 3-O-rutinoside	Hoki	Enna complex		White wine	5-(Dihydroxyphenyl)-γ-valerolactone-glucuronide	Acerosin
jujube	Quercetin 3-O-sophoroside	Hollandaise sauce	Enterococcus faecalis CECT 5728-fermented milk		White wine grape	5-(Dihydroxyphenyl)-γ-valerolactone-sulfate	Acetylbrowniine
junket	Quercetin 3-O-xyloside	Honey	Enterococcus faecium DM33 fermented milk		Whole wheat bread	5-(Hydroxyphenyl)-valeric acid-sulfate	Acetylcaranine
jute	Quercetin 3-O-xylosyl-glucuronide	Honey and comb	Enteromorpha		Winter savory	5-(Hydroxyphenyl)-γ-valerolactone-glucuronide	Acetylintermedine
kai-lan	Quercetin 3-O-xylosyl-rutinoside	Horlicks	Enteromorpha prolifera		Yam	5-(Hydroxyphenyl)-γ-valerolactone-methoxy-glucuronide	Acetyllycopsamine
kale	Quercetin 4'-O-glucoside	Horlicks powder	Ephedra			5-(Hydroxyphenyl)-γ-valerolactone-methoxy-sulfate	Acetylpseudotropine
kefir	Resveratrol	Horseradish	Epichloe kibiensis			5-(Hydroxyphenyl)-γ-valerolactone-sulfate	Acetyltropine
kelp	Resveratrol 3-O-glucoside	Horseradish sauce	Equisetum arvense			5-(Hydroxyphenyl)-γ-valerolactone-sulfate-glucuronide	Achillin
ketchup	Resveratrol 5-O-glucoside	Hot cross buns	Eriobotrya japonica			5-(Phenyl)-gamma-hydroxyvaleric acid-3'-sulfate	Aconifine
kiwi	Rhamnetin	Hot pot	Eucalyptus			5-(Phenyl)-gamma-valerolactone-3'-sulfate	Aconine
kohlrabi	Rhoifolin	Houmous	Eucalyptus microcorys extract			5-(Phenyl)-valeric acid-sulfate-glucuronide	Aconitine
komatsuna	Rhoifolin 4'-O-glucoside	Ice cream	Eugenia caryophyllata			5-(Phenyl)-γ-valerolactone-3'-glucuronide	Acronidine
kombu	Rosmadial	Ice cream bars/choc ices	Eugenia uniflora			5-(Phenyl)-γ-valerolactone-3'-methoxy-4'-sulfate	Acronycidine
kumquat	Rosmanol	Ice cream desserts	Euterpe oleracea			5-(Phenyl)-γ-valerolactone-3′,5′-disulfate	Acronycine
lactobacillus	Rosmarinic acid	Ice cream sauce	Evening primrose			5-(Phenyl)-γ-valerolactone-3′-glucuronide	Acrophylline
lagomorphs	Sakuranetin	Ice cream with cone	Evodia rutaecarpa			5-(Phenyl)-γ-valerolactone-3′-methoxy-4′-glucuronide	Acroptilin
lake trout	Sanguiin H-6	Ice cream with wafers	Extract of Ginkgo biloba			5-(Phenyl)-γ-valerolactone-4',5'-disulfate	Actinodaphnine
lambsquarters	Schottenol ferulate	Iced buns	F &			5-(Phenyl)-γ-valerolactone-4'-glucuronide	Acutilol A
lard	Scopoletin	Icing	F & V			5-(Phenyl)-γ-valerolactone-4'-methoxy-3'-sulfate	Adenocarpine
lasagna	Scutellarein	Instant dessert powder	FBS			5-(Phenyl)-γ-valerolactone-4′-glucuronide	Adiantifoline
latin american cuisine	Secoisolariciresinol	Instant drinks powder	FDP			5-(Phenyl)-γ-valerolactone-4′-methoxy-3′-glucuronide	Adonitoxin
leaf vegetables	Secoisolariciresinol-sesquilignan	Jackfish	FEO			5-(Phenyl)-γ-valerolactone-4′-methoxy-3′-sulfate	Adynerin
leather chiton	Sesamin	Jackfruit	FEO (			5-(Phenyl)-γ-valerolactone-4′-sulfate	Aescin
leavened breads	Sesaminol	Jaffa cakes	FF-D			5-(Phenyl)-γ-valerolactone-5′-methoxy-3′-glucuronide	Afrormosin
leavening agent	Sesamol	Jam	FPO			5-(Phenyl)-γ-valerolactone-glucuronide	Afzelechin
leek	Sesamolin	Jambu fruit	Faba bean			5-(Phenyl)-γ-valerolactone-methoxy-glucuronide	Afzelechin-(4alpha->8)-afzelechin
legume	Sesamolinol	Jam tarts	Fabaceae			5-(Phenyl)-γ-valerolactone-methoxy-sulfate	Agathisflavone
lemon	Sinapaldehyde	Jellabi	Fava			5-(Phenyl)-γ-valerolactone-sulfate	Agavoside A
lemon balm	Sinapic acid	John Dory	Feijoa			5-(Phenyl)-γ-valerolactone-sulfate-glucuronide	Agmatine
lemon grass	Sinapine	Jujube	Fermented buckwheat sprouts			5-(Phenyl)valeric acid-3′-glucuronide	Agnuside
lemon sole	Sinensetin	Kalabasu	Fermented phenolic enriched-milk			5-(Phenyl)valeric acid-3′-sulfate	Agrimoniin
lemon thyme	Sitosterol ferulate	Katla	Ficus carica			5-(Phenyl)valeric acid-glucuronide	Agroclavine
lemon verbena	Spinacetin 3-O-(2-feruloylglucosyl)(1->6)-[apiosyl(1->2)]-glucoside	Kebabs	Fish fillets			5-(Phenyl)valeric acid-methoxy-sulfate	Agrostophyllin
lentils	Spinacetin 3-O-(2-p-coumaroylglucosyl)(1->6)-[apiosyl(1->2)]-glucoside	Kedgeree	Flammulina velutipes			5-(Phenyl)valeric acid-sulfate	Ailanthinone
lettuce	Spinacetin 3-O-glucosyl-(1->6)-[apiosyl(1->2)]-glucoside	Khadhi	Flavocoxid			5-acetyl-amino-6-amino-3-methyluracil	Ailanthone
levantine cuisine	Spinacetin 3-O-glucosyl-(1->6)-glucoside	Khatiyu	Flaxseed			5-acetylamino-6-formylamino-3-methyluracil	Ajaconine
lichee	Stigmastanol ferulate	Kheema	Flaxseed oil			5-Dihydrocaffeoylquinic acid	Ajmalicine
lima bean	Syringaldehyde	Khichadi	Foeniculum vulgare ( fennel ) essential oil ( FEO )			5-Dihydroferuloylquinic acid	Ajmaline
lime	Syringaresinol	Kippers	Forsythia koreana			5-endo-Hydroxycamphor	Ajugalactone
linden	Syringic acid	Kiwi fruit	Fortified Oil			5-Feruloylquinic acid	Ajugarin I
ling	Tangeretin	Knickerbocker glory	Fructus Cnidii			5-heneicosenylresorcinol sulfate	Ajugasterone C
lingcod	Tetramethylscutellarein	Kofta	Fructus Cnidii ( Cnidium )			5-Heneicosenylresorcinol	Aknadicine
lingonberry	Theaflavin	Kohl rabi	Fructus Ligustri lucidi			5-Heneicosylresorcinol glucuronide	Akuammicine
liquor	Theaflavin 3-O-gallate	Kulfi	Fructus arctii			5-Heneicosylresorcinol	Alangicine
liquorice	Theaflavin 3'-O-gallate	Kumquats	Fruit and Vegetable			5-Heptadecenylresorcinol	Alangimarckine
lobster	Thymol	Lager	Ft1			5-Heptadecylresorcinol	Alangiside
loganberry	Todolactol A	Lamb	Fucus distichus			5-hexadecyl-1,3-Benzenediol	Alantolactone
longan	Trachelogenin	Lamb's heart casserole	Fucus vesiculosus			5-hydroxyanthranilic acid	Alatolide
loquat	Tyrosol	Lamb stir-fried with vegetables	Fufang Danshen Dripping Pill			5-Hydroxyindole acetic acid	Albaflavenone
lotus	Umbelliferone	Lancashire hotpot	G. biloba			5-hydroxymethyl-2-(1-methylethyl)phenol	Albafuran A
lovage	Valoneic acid dilactone	Langoustine	G. biloba extract			5-Hydroxymethyl-2-furoic acid	Albaspidin BB
lowbush blueberry	Vanillic acid	Lard	G. frondosa			5-Hydroxymethylfurfural	Albine
lumpsucker	Vanillin	Lasagne	G. glabra			5-Hydroxynorvaline-betaxanthin	Albireodelphin
lupine	Verbascoside	Lassi	G. inflata			5-hydroxypyrazine-2-carboxylic acid	Alectrol
macadamia nut	Vitisin A	Laverbread	G. morella			5-Icosylbenzene-1,3-diol	Alexine
macaroni and cheese	Xanthohumol	Leeks	G. uralensis			5-methoxyresveratrol-3-O-sulphate	Alisol A
mackerel	Xanthotoxin	Leeks in cheese sauce	G.mangostana			5-methoxyresveratrol-3-O-β-glucoside	Alisol B
madeira wine	Alkylmethoxyphenols	Lemonade	GBB			5-n-(16-Heneicosenyl)-resorcinol glucuronide	Alisol C
maitake	Alkylphenols	Lemon chicken	GBB )			5-Nonadecenylresorcinol	Alizarin
malus	Anthocyanins	Lemon curd	GBE			5-nonadecylresorcinol sulfate	Alizarin 2-methyl ether
mamey sapote	Chalcones	Lemon juice	GFJ			5-Nonadecylresorcinol	Allamandin
mammee apple	Curcuminoids	Lemon peel	GGT mixture			5-O-Caffeoylquinic acid	Allobetulinol
mango	Dihydrochalcones	Lemons	GS Rg1			5-O-Caffeoylshikimic acid	Allocryptopine
margarine	Dihydroflavonols	Lemon sole	GSE			5-Octadecylresorcinol	Alloimperatorin
marine mussel	Flavanols	Lentil and nut roast	GSPE			5-p-Coumaroylquinic acid	Alnusiin
marshmallow	Flavanones	Lentil and potato pie	GTE			5-Pentacosenylresorcinol	Aloe emodin anthrone
marzipan	Flavones	Lentil and rice roast	Gamboge			5-Pentacosylresorcinol	Aloe-emodin
meat	Flavonols	Lentil cutlets	Garcinia hanburryi			5-Pentadecylresorcinol	Aloesin
meatball	Furanocoumarins	Lentil pie	Garcinia indica			5-Sinapoylquinic acid	Alstonine
meat bouillon	Hydroxybenzaldehydes	Lentil roast	Garcinia kola			5-Tricosenylresorcinol	Amabiline
meatloaf	Hydroxybenzoic acids	Lentils	Garcinia mangostana			5-Tricosylresorcinol	Amaralin
meat products	Hydroxybenzoketones	Lettuce	Garcinia morella			6''-O-Acetyldaidzin	Amaranthin
medlar	Hydroxycinnamaldehydes	Lime juice	Garden cress			6''-O-Acetylgenistin	Amaryllisine
menhaden	Hydroxycinnamic acids	Lime juice cordial	Garlic			6''-O-Acetylglycitin	Ambelline
mentha	Hydroxycoumarins	Limes	Gegen			6''-O-Malonyldaidzin	Ambrosin
meringue	Hydroxyphenylacetic acids	Ling	Gelatin			6''-O-Malonylgenistin	Amentoflavone
mexican cuisine	Hydroxyphenylpropanoic acids	Liqueurs	GgE			6''-O-Malonylglycitin	Ammodendrine
mexican groundcherry	Hydroxyphenylpropenes	Liquorice allsorts	Ginger			6',7'-Dihydroxybergamottin	Ammoresinol
mexican oregano	Isoflavonoids	Liquorice powder	Ginkgo			6'-Hydroxy-O-desmethylangolensin	Ammothamnine
milk	Lignans	Lobster	Ginkgo biloba			6'-Hydroxyangolensin	Amorpha-4,11-diene
milk desserts	Methoxyphenols	Loganberries	Ginkgo biloba extract			6,8-Dihydroxykaempferol	Amurine
milkfish	Naphtoquinones	Lollies	Ginkgo biloba extracts			6,8-Diprenylnaringenin	Amygdalin
milkshake	Other polyphenols	Longans	Ginkgo biloba leaf extract			6-endo-hydroxyfenchone	Anabasine
milk substitute	Phenolic terpenes	Loquats	Ginko			6-exo-Hydroxycamphene	Anacrotine
millet	Stilbenes	Lotus tubers	Ginseng			6-exo-hydroxyfenchone	Anagyrine
miso	Tyrosols	Lucozade	Ginseng Radix rubra			6-Geranylnaringenin	Anatabine
mixed nuts		Luncheon meat	Ginsenoside Rg1			6-hydroxy-1-methyl-1,2,3,4-tetrahydro-beta-carboline sulfate	Anatoxin a
molasses		Lutein	Giycyrrhiza			6-hydroxy-1-methyl-1,2,3,4-tetrahydro-beta-carboline	Ancistrocladine
mollusks		Lychees	Glycyrrhiza			6-Hydroxydaidzein	Ancistrotectorine
monkfish		Lycopene	Glycyrrhiza glabra			6-Hydroxyluteolin 7-O-rhamnoside	Andrographolide
moose		Macadamia nuts	Glycyrrhiza glabra Fabaceae			6-Hydroxyluteolin	Androstenedione
morchella		Macaroni cheese	Glycyrrhiza glabra extract			6-Methoxy-2-benzoxazolinone	Anemonin
moth bean		Macaroon	Glycyrrhiza uralensis			6-methylpyrazine-2-carboxylic acid	Anethole
mountain hare		Mace	Glycyrrhizae Radix			6-Prenylnaringenin	Angelicin
mountain yam		Mackerel	Glycyrrhizic acid			6-Sulfatoxymelatonin	Angularine
mugwort		Malic acid	Glycyrrhizin			7,3',4'-Trihydroxyflavone	Angustibalin
mulberry		Maltesers and similar products	Gnetaceae			7,4'-Dihydroxyflavone	Angustifoline
mule deer		Mammie apple	Gnetum			7-Hydroxycamphene	Angustine
multigrain bread		Mandarin oranges	Goji Berry			7-Hydroxymatairesinol	Anhwiedelphinine
mung bean		Mango	Gracilaria changii			7-Hydroxysecoisolariciresinol	Anhydroglycinol
muscadine grape		Mangoes	Grape			7-oxo-11-Dodecenoic acid	Anibine
mushroom		Mangosteen	Grape juice			7-Oxomatairesinol	Aniflorine
mushrooms		Marjoram	Grape seed oil			8,10 dihydroxy urolithin	Anisatin
muskmelon		Marmalade	Grape seed proanthocyanidin extract			8,5'-Benzofuran diferulic acid	Anisessine
muskrat		Mars bar and own brand equivalents	Grapefruit			8,5'-Diferulic acid	Anisodamine
mustard		Marshmallows	Grapefruit juice			8,9 dihydroxy urolithin	Anisotine
mustard spinach		Marzipan	Grapes			8,9,10 trihydroxy urolithin	Ankorine
nachos		Matoki	Green tea			8,9-dihydroxy-1,4-cineol	Annolobine
nance		Mayonnaise	Green tea extract			8-carboxygeraniol	Annonacin
nanking cherry		Mchicha	Grifola frondosa			8-carboxylinalool	Annuloline
napa cabbage		Meatballs	Guttiferae			8-hydroxy-3,7-dimethyl-2,6-octadienal	Anopterine
naranjilla		Meat loaf	Gynostemma pentaphyllum			8-hydroxygeraniol	Anthemis glycoside A
narrowleaf cattail		Meat samosas	H. cordata			8-Hydroydaidzein	Anthemis glycoside B
natal plum		Meat spread	H. perforatum			8-O-4'-Diferulic acid	Antheraxanthin
natto		Medlars	H. qin			8-Prenylnaringenin	Antheridic acid
nectarine		Melon	H. sabdariffa			9,10 dihydroxy urolithin	Anthragallol
new zealand spinach		Melon seeds	HAELA			9-A1-phytoprostane	Antioside
nopal		Meringue	HAEPD			9-B1-phytoprostane	Antirrhinoside
northern bluefin tuna		Methi aloo	HECL			9-D1-phytoprostane	Aphidicol-15-ene
northern pike		Milk	HETM			9-dJ1-phytoprostane	Aphidicol-16-ene
north pacific giant octopus		Milk bread	HPE			9-E1-phytoprostane	Aphidicolan-16beta-ol
norway haddock		Milk drink	HRe-1			9-F1-phytoprostane	Aphidicolin
norway lobster		Milkshake	HVO			9-H1-phytoprostane	Aphylline
norway pout		Milk shake	Habanero			9-hydroxy-1,4-cineol	Apiforol
nougat		Milky Way and own brand equivalents	Haliotis			9-hydroxy-1,8-cineol	Apigenin
nut		Mincemeat	Hange-shashin-to			9-hydroxy-1,8-cineole	Apigenin 7,4'-dimethyl ether
nutmeg		Mince pies	Haridra			9-J1-phytoprostane	Apigenin 7-(6''-malonylglucoside)
nutritional beverages		Minibreads	Harpagophytum procumbens			Absinthin	Apigenin 7-O-[beta-D-apiosyl-(1->2)-beta-D-glucoside]
nutritional drink		Mint	Harpagophytum procumbens extract			Acetyl eugenol	Apigenin 7-O-beta-D-glucoside
nuts		Mint sauce	Hawaian Baby Woodrose			Acetylphenol sulfate	Apigenin 7-O-neohesperidoside
nuttall cockle		Mixed curry spices	Hawthorn fruit			Achillin	Apigeninidin
oat		Mixed herbs	Hazelnut			Adenine	Apoatropine
oat bread		Molasses	Heteromorpha arborescens			African-2(6)-ene	Apodine
octopus		Monkfish	Hibiscus cannabinus			Afzelechin	Apohyoscine
ohelo berry		Mooli paratha	Hibiscus rosa sinensis			Agmatine	Apovincamine
oil		Moussaka	Hibiscus sabdariffa			agrimoniin	Arachidic acid
oil palm		Mousse	Hippophae rhamnoides			Akhdardiol	Arborine
oilseed		Muesli	Honey			Akhdarenol	Arborinine
oil-seed camellia		Muffins	Hordeum			Akhdartriol	Arbusculin A
okra		Mulberries	Hordeum vulgare L.			Alanine-betaxanthin	Archangelicin
olive		Mullet	Horse chestnut			Albine	Archangelolide
olive oil		Mushroom	Houttuynia cordata Thunb			Alkenylresorcinol C19:0	Arctigenin
onion		Mushrooms	HpE			all-trans-retinol	Arctiin
onion		Mussels	Huang Qin			Allicin	Arctiopicrin
opium poppy		Mussels in white wine sauce	Huang qin			Alliin	Arctolide
opossum		Mustard	Human milk			Allyl isothiocyanate	Arecaidine
orange		Mustard and cress	Hydroxysafflor yellow A			Allyl methyl disulfite	Arecoline
orange bell pepper		Mustard leaves	Hymenaea courbaril			Allyl methyl sulfide	Argentine
orange mint		Mustard powder	Hypericum			Allyl methyl sulfone	Argyrolobine
orange roughy		Mustard seeds	Hypericum maculatum			Allyl methyl sulfoxide	Aricine
oregano		Nectarines	Hypericum perforatum			alpha-Chaconine	Aridanin
oregon yampah		Niacin	Hypericum perforatum extract			alpha-Tocopherol	Aristolochene
oriental wheat		Niacin equivalent	I3C			Alphitolic acid (3-O-cis-p-coumaroyl-)	Aristolochic acid
ostrich		Nonadecanoic acid	IIA			Alphitolic acid (3-O-trans-p-coumaroyl-)	Arnicolide A
oval-leaf huckleberry		Noodles	Iboga Rootbark			Alphitolic acid	Aromaticin
ovis		Nougat	Indian gooseberry			Amarogentin	Artabsin
oxheart cabbage		Nut	Indian mackerel			Ampelopsin C	Artecanin
oyster		Nut and rice roast	Ipocrata			Amuerensin G	Arteglasin A
oyster mushroom		Nut and seed roast	Ipomoea involucrata			Amygdalin	Artemisiifolin
pak choy		Nut and vegetable roast	Ipomoea violacea			Anethole	Artemisin
pancake		Nut croquettes	Iscador			Angelicin	Artemisinin
pan dulce		Nut cutlets	Iscador Pinus			Angolensin	Artemorin
papaya		Nutmeg	JUSS			Anhydro-secoisolariciresinol	Arvensoside A
parsley		Nut roast	Jacinto			Anhydrolutein I	Ascaridole
parsnip		Nuts	Jackfruit			Anisaldehyde (p-)	Asclepin
passion fruit		Oatcakes	Jamaica quassia			Antheraxanthin	Asebogenin
pasta		Octadecadienoic acid	Jamaican quassia			Apigenin 7,4'-dimethyl ether	Asebotoxin II
pasta dishes		Octadecanoic acid	Jerusalem artichoke			Apigenin 7-O-(6''-malonyl-apiosyl-glucoside)	Asiatic acid
pastry		Octadecatetraenoic acid	Juglans regia			Apigenin 7-O-diglucuronide	Asimicin
pate		Octadecatrienoic acid	Jujube			Apigenin 7-O-glucoside	Asparagoside A
pea		Octadecenoic acid	KBH-1			Apigenin 7-O-glucuronide	Aspecioside
peach		Octanoic acid	KRGE			Apigenin 7-O-rutinoside	Asperuloside
peanut		Octopus	Kaempferia pandurata			Apigenin	Aspidin
pear		Okra	Kalpaamruthaa			Apiin	Aspidinol
peas		Okra with tomatoes and onion	Kanzo-shashin-to			Apple dihydrochalcones	Aspidofractine
pecan nut		Olives	Kao-Numpueng			Arbutin	Aspidospermine
pectin		Omelette	Kao-Tangkwa			Archangelicin	Astaxanthin
pepper		Onions	Kao-Yai			Arctigenin	Astragaloside I
peppermint		Onion sauce	Kiwi			Arecaidine	Astragaloside II
perch		Orange juice	Korean red ginseng			Arecoline	Astragaloside III
perciformes		Orange roughy	Korean red ginseng total extract			Arginine-betaxanthin	Astragaloside IV
percoidei		Oranges	Kratom			Aromadandrene	Astragaloside V
persian lime		Oregano	L. barbarum			Aspalathin	Astragaloside VI
persimmon		Ortaniques	L. barbarum extract			Aspalathin-glucuronide	Astragaloside VII
pheasant		Other Cholesterol and Phytosterols	L. japonica			Aspalathin-sulfate	Astrasieversianin XVI
phyllo dough		Ovaltine	L. japonica extract			Asparagine-betaxanthin	Astringin
pie		Ovaltine powder	L. paracasei A221			Asparaginyl valine	Astrocasine
pie crust		Oxtail	L. paracasei A221 fermented ginseng			Asparagoside A	Astrophylline
pie filling		Oysters	L. rhinocerotis			Aspartic acid-betaxanthin	Atalanine
pigeon pea		Pak choi	L. rhinocerotis ( Cooke ) Ryvarden ( Tiger Milk mushroom )			Astaxanthin	Atalaphylline
pikeperch		Pakora	LBPs			Astragalin	Athamantin
piki bread		Pakora/bhajia	LGC			Atractyligenin (2-O-beta-glucopyranosyl-)	Athyriol
pili nut		Pakoras	LJE			Atractyligenin	Atisine
pineapple		Pancakes	LML			Atractyloside	Atractyloside
pineappple sage		Pancakes (served with crispy duck)	LPA			Aurasperone D	Atropine
pine nut		Pangasius	LSEE			Avenacin A-1	Aucubin
pink salmon		Pantothenate	Laetiporus sulphureus			Avenacin B-2	Aurachin D
pinnipeds		Papadums	Lamiaceae family			Avenanthramide 2c	Aurantio-obtusin
pistachio		Papaya	Laminaria digitata			Avenanthramide 2f	Aurantio-obtusin beta-D-glucoside
pita bread		Paprika	Laminaria hyperborea			Avenanthramide 2p	Aurasperone D
pitanga		Paratha	Laminaria japonica			Avenanthramide K	Aureusidin
pizza		Parrot fish	Laminaria saccharina			Avenasterol (delta5-)	Aureusidin 6-O-glucoside
plains prickly pear		Parsley	Laurus nobilis			Avenasterol (delta7-)	Auriculine
pleuronectidae		Parsnip	Lavandula			Avicularin	Auriculoside
plum		Partridge	Lavandula burnetii			Axillarin	Australine
pokeweed		Passion fruit	Lavender			Azukisaponin III	Austrobailignan 1
polar bear		Passion fruit juice	Lemon oil			Baicalein	Autumnolide
pollock		Pasta	Lens culinaris			Barringtogenol C	Avadharidine
pomegranate		Pasta and sauce mixes	Lentinula edodes			Bengalensol	Avenacin A-1
pomes		Pasta shapes	Lentinus edodes			Benzene-1,3-diol-2-glucuronide	Avenacin B-2
popcorn		Pasta with ham and mushroom sauce	Lepidium meyenii			Benzene-1,3-diol-2-sulfate	Avenacoside A
poppy		Pasta with meat and tomato sauce	Lepidium sativum			Benzoic acid	Avenacoside B
port wine		Pastichio	Licorice			Benzoic acid-3-sulfate	Avermitilol
potato		Pastries	Lignosus rhinocerotis ( Cooke ) Ryvarden ( Tiger Milk mushroom )			Benzoic acid-4-O-glucuronide	Axillarin
potato bread		Pastry	Ligustrum lucidum			Benzoic acid-4-O-sulfate	Azadirachtinin
potato chip		Pasty	Limulus polyphemus			Benzoic acid-sulfate	Azaleatin
potato dishes		Pate	Linseed			Benzyl isothiocyanate	Azukisaponin III
potato gratin		Patra leaves	Liquorice			Bergamottin	Baccatin III
potato puffs		Pavlova	Lisosan G			Bergapten	Baicalein
pot marjoram		Peaches	Lithocarpus polystachyus			Bergaptol	Baicalein 5,6,7-trimethyl ether
pot pie		Peach melba	Lophophora psilocybes			beta-ionone	Baicalin
poultry		Peanut brittle	Loquat			Betagarin	Baileyin
pout		Peanut butter	Loropetalum chinense			Betalamic acid	Bakkenolide A
prairie turnip		Peanuts	Luffa			Betanidin	Balfourodine
prickly pear		Peanuts and raisins	Lupinus			Betanin	Balfourodinium
probiotics		Pears	Lutein			Betonicine	Baliospermin
processed cheese		Peas	Lycii			Betuletol	Baloxine
prunus		Pecan nuts	Lycium barbarum			Betulin	Baptifoline
pudding		Peel	Lycium barbarum polysaccharides			Betulinic acid	Barbaloin
pulses		Pentacosanoic acid	M. alba			Betulonic acid	Barbinine
pummelo		Pentadecanoic acid	M. alba var .			Biochanin A sulfate	Barringtogenol C
pumpkin		Pentadecenoic acid	M. charantia			Biochanin A	Batatasin I
pumpkinseed sunfish		Pepper	M. charantia extract			Biochanin A-7-O-glucuronide	Batatasin IV
pupusa		Peppermint creams	M. doumeri			Bisabolen-beta	Bayogenin 3-O-cellobioside
purple laver		Peppermints	M. marinum			Bisdemethoxycurcumin	Behenic acid
purple mangosteen		Peppers	M. oleifera			Bixin	Belladonnine
purslane		Pesto	M. parviflora			Borneol	Bellendine
quail		Pesto sauce	M. spicata			Bourbonene-beta	Bellidifolin
quercetin		Pheasant	M. zapota			Brassicasterol	Benzoylecgonine
quesadilla		Phylloquinone	MBS			Butein	Benzyl glucosinolate
quince		Physalis	MCS-ext (			Butin	Berbamine
quinoa		Phytosterol	MEPh			Butyl acetate	Berbamunine
rabbit		Piccalilli	MMC			Butyl butyrate	Berberastine
radish		Pickle	MO leaf extract			Byakangelicin	Berberine
rainbow smelt		Pie	MOE			Cadaverine	Bergapten
rainbow trout		Pigeon	MPME (			Cadinene-beta	Bergaptol
raisin bread		Pilaf	MPS			Cadinene-delta	Betagarin
rambutan		Pilau	Macrobrachium rosenbergii			Cadinene-gamma	Betalamic acid
rape		Pineapple	Macrotyloma uniflorum			Cadinol	Betanidin
rapini		Pineapple juice	Maesa lanceolata			Cafestol (2-hydroxy-)	Betanin
raspberry		Pine nuts	Maitake			Cafestol (2-hydroxy-, 3,4-epoxide, glutathione conjugate)	Betavulgarin
ravioli		Pinni	Mallotus apelta			Cafestol (2-hydroxy-,3,4-epoxide)	Betulin
redcurrant		Pistachio nuts	Malus doumeri			Cafestol glucuronide	Betulinic acid
relish		Pizza	Malus hupehensis			Cafestol linoleate	Bicuculline
remoulade		Pizza base	Malus pumila			Cafestol oleate	Biflorin
rhubarb		Plaice	Malva parviflora			Cafestol palmitate	Bikaverin
rice		Plantain	Malva sylvestris			Cafestol stearate	Bilobalide
rice bread		Plums	Malvidin			Cafestol sulfate	Biochanin A
rice cake		Polenta	Malβg			Cafestol	Biochanin A 7-O-(6-O-malonyl-beta-D-glucoside)
ringed seal		Pollock	Manganese			Caffarolide A	Biochanin A-beta-D-glucoside
robusta coffee		Pomegranate	Mangifera indica			Caffarolide B	Bipindoside
rocket salad		Pomegranate juice drink	Mangifera indica L.			Caffarolide C	Bixin
rocket salad		Pomelo	Mangosteen			Caffarolide D	Bleekerine
rockfish		Pomfret	Manilkara zapota			Caffarolide E	Blestriarene B
rock ptarmigan		Popcorn	Marula			Caffarolide F	Boldine
roe		Poppy seeds	Matsumura )			Caffarolide G	Borneol
romaine lettuce		Pork	MeOHGCM6			Caffarolide H	Borrerine
roman camomile		Pork chops in mustard and cream	MeOHGCM6 extract			Caffeic acid 3'-sulfate	Boschnialactone
root vegetables		Pork pie	Mentha			Caffeic acid 4-O-glucoside	Bougainvillein-r-I
rose hip		Pork scratchings	Mentha piperita			Caffeic acid ethyl ester	Bowdichione
roselle		Porridge	Mentha spicata			Caffeic acid glucuronide	Bracteatin
rosemary		Porridge oats	Meyer			Caffeic acid sulfate	Bracteatin 6-O-glucoside
rowal		Port	Milk			Caffeic acid sulfoglucuronide	Bracteoline
rowanberry		Potato	Milk thistle			Caffeic acid	Brassicasterol
rubus		Potato cakes	Millettia pachycarpa			caffeic acid-3'-O-glucuronide	Brassinolide
rum		Potato chips	Momordica charantia			caffeic acid-4'-O-glucuronide	Braxin C
rye		Potato crisps	Momordica cochinchinensis			caffeic acid-4-O-sulfate	Brevicolline
rye bread		Potato croquettes	Mongolian gerbils			Caffeic acid-5-5-dihydrocaffeic acid	Broussin
sablefish		Potatoes	Monostroma nitidum			Caffeine	Bruceantin
sacred lotus		Potatoes with onions and eggs	Morinda citrifolia			Caffeoyl aspartic acid	Bruceantinol
safflower		Potato powder	Morinda citrifolia Linn			Caffeoyl glucose	Bruceine B
saffron		Potato products	Morinda citrifolia Linn .			Caffeoyl tartaric acid	Bruceine D
sage		Potato rings	Morinda elliptica			Caffeoylquinic acid lactone sulfate	Bruceoside A
sago palm		Potato snacks	Moringa			Caftaric acid	Brucine
sake		Potato wedges	Moringa leaf extract			Calamenene	Brugine
salad		Pot savouries	Moringa oleifera			Calycosin	Brusatol
salad dressing		Poussin	Morning Glory			Calystegin A3	Bryodulcosigenin
salmon		Prawn crackers	Morus			Calystegin B2	Bryophyllin A
salmonberry		Prawns	Morus alba			Calystegine B1	Bryotoxin A
salmonidae		Pre-mixed spirit based drinks	Morus alba L-H2O			Campestanol	Buchananine
salsify		Prickly pears	Morus alba leaves extract			Campesterol	Bucharaine
salt		Profiteroles with sauce	Morus mesozygia			Campesteryl ferulate	Bucharidine
sandwiches		Prune juice	Morus nigra			Camphene	Buddledin A
sapodilla		Prunes	Morus spp .			Camphene-10,2-glycol	Budlein A
sardine		Pudding	Mulberries			Camphene-2,10-glycol	Bufotenine
saskatoon berry		Pumpkin	Mulberry			Camphor	Bulbocapnine
sauce		Pumpkin seeds	Mulberry fruit			Canthaxanthin	Buntanine
sauces		Puri	Mulberry juice			Capsaicin	Burseran
sausage		Quiche	Murraya koenigii			Capsanthin	Butein
savoy cabbage		Quinces	Murraya koenigii Spreng			Capsicoside A	Butrin
scallop		Quinoa	Muscadine grape			Capsidiol	Butyric acid
scarlet bean		Quorn	Mycobacterium marinum			Capsorubin	Buxamine E
scombridae		Quorn korma	Myristica fragrans			Carane 9,10-dicarboxylic acid	Byakangelicin
scrapple		Raddiccio	Myrtaceae			Carane	C-Curarine
scup		Radish	Mytragyna speciosa			Carboxyatractyloside	C-Toxiferine I
sea-buckthornberry		Radish leaves	N-acetylcysteine			Cardanol [(15:1)-]	Cabucine
sea cucumber		Raisins	N. sativa			Carene	Cadinanes
seasonings		Raita	N. sativa oil			Carlinoside	Cafestol
seatrout		Rambutan	NFG			Carnosic Acid	Caffeate
seaweed		Rape leaves	NIF₁			Carnosol	Caffeate derivatives
semolina		Raspberries	NONI			carotenal (beta-apo-8')	Caffeic aldehyde
sesame		Ratatouille	NONI juice			Carotene 5,6-epoxide (beta-)	Caffeine
sesbania flower		Redcurrants	NSO			Carotene-alpha	Caffeoyl-CoA
shad		Redfish	NaCl			Carotene-beta	Caffeyl alcohol
shallot		Red pea loaf	Naoxintong			Carotene-delta	Cajanin
shark		Red rice	Nelumbo nucifera			Carotene-gamma	Cajanol
shea tree		Red snapper	Nelumbonucifera			Carotene-zeta	Calactin
sheefish		Re-fried beans	Nephrops norvegicus			Carpaine	Calafatimine
sheep		Relish	Nepitrin			Carvacrol	Calanolide A
sheepshead		Retinaldehyde	Nerium oleander			Carveol glucuronide	Calaxin
sherry		Retinol	Niacin			Carveol	Callicarpone
shiitake		Rhubarb	Nigella			Carvomenthenol (4-)	Calophyllin B
shoot vegetables		Riboflavin	Nigella sativa			Carvone	Calophyllolide
shortening		Rice	Nigella sativa oil			Carvonic acid	Calotropin
shrimp		Rice and black-eye beans	Nile tilapia			Caryophyllen-beta	Calpurnine
silver linden		Rice and pigeon peas	Nisha			Caryophyllene-5,6-oxide-2,12-glycol	Calycanthidine
skipjack tuna		Rice and red kidney beans	Nisha Amalaki			Castalagin	Calycanthine
skunk currant		Rice and split peas	Norway lobster			Castalin	Calycosin
small-leaf linden		Risotto	Notoginsenoside			Casuarictin	Calystegin A3
smelt		Rissoles	Nura (			Casuarinin	Camellidin I
snack bar		Rock cakes	Nuts			Catechol	Camellidin II
snack foods		Rocket	O. basilicum			Catechol-2-sulfate	Camelliol C
snail		Rock Salmon/Dogfish	O. javanica			Catechol-sulfate	Camoensine
snapper		Roe	OISE			Cedrene-beta	Campesterol
snow crab		Rohu	OPS			Cerasin	Camphene
sockeye salmon		Rosemary	OSP			Cerasinone	Camptothecin
soft drink		Roulade	Oat			Chaconine (alpha-)	Canaliculatol
soft-necked garlic		Rum baba	Oba-EtOAc			Chavicol sulfate	Candicine
sole		Rusks	Ocimum basilicum			Chavicol	Candletoxin A
sorghum		Saag	Ocimum selloi			Chebulinic acid	Canellal
sorrel		Saffron	Oenanthe javanica			Chicoric acid	Canin
soup		Sage	Oenothera biennis			Chrysin 5,7-dimethyl ether	Cannabichromene
sour cherry		Sago	Oil			Chrysin	Cannabidiol
sourdock		Salad	Okra			Chrysoeriol 7-O-(6''-malonyl-apiosyl-glucoside)	Cannabidivarin
sourdough		Salad cream	Olea europaea			Chrysoeriol 7-O-(6''-malonyl-glucoside)	Cannabielsoin
soursop		Salami	Olea europaea leaf extract			Chrysoeriol 7-O-apiosyl-glucoside	Cannabigerol
soy		Salami snack	Olive Leaf Extract			Chrysoeriol 7-O-glucoside	Cannabinoids
soy bean		Salmis of pheasant	Olive oil			Chrysoeriol	Cannabinol
soy cream		Salmon	Olive oil extracts			Chrysosplenetin	Canthaxanthin
soy milk		Salmon en croute	Ololiuqui			Cineol (1,8-)	Capaurine
soy products		Salsify	Onion			Cinnamaldehyde	Capillarisin
soy sauce		Salted fish	Opuntia ficus-indica			Cinnamic acid	Capnoidine
soy yogurt		Sambar	Origanum majorana			Cinnamoyl glucose	Capric acid
spanish mackerel		Samosas	Origanum vulgare			Cinnamtannin A2	Caproic acid
sparkleberry		Sapodilla	Oroxylum indicum seed extracts			Cinnamtannin B1	Capsaicin
spearmint		Sardines	Oryeongsan			Cinnamtannin D1	Capsaicinoids and derivatives
spelt		Sauce	Ose-EtOAc			Cirsilineol	Capsanthin
spice		Sauces	Osmanthus fragrans			Cirsiliol	Capsiate
spices		Sauerkraut	P. biglobosa			Cirsimaritin	Capsicoside A
spinach		Sausage roll	P. canariensis			cis-resveratrol 2-C-glucoside	Capsidiol
spiny dogfish		Sausage rolls	P. excelsa			cis-Resveratrol-3-O-glucuronide	Capsorubin
spiny lobster		Sausages	P. gingivalis			cis-Resveratrol-3-sulfate	Caranine
spirit		Saveloy	P. ginseng			cis-Resveratrol-4'-O-glucuronide	Cardanolide
spirulina		Scallops	P. granatum			cis-Resveratrol-4'-sulfate	Cardiopetalidine
spot croaker		Scampi	P. guineense			cis-verbenol	Cardiospermin
spread		Scones	P. haitanensis			Citral (E)	Caribine
spreads		Scotch broth	P. halepensis			Citronellal	Carinatine
squab		Scotch eggs	P. hydropiper			Citronellol	Carlinoside
squashberry		Scotch pancakes	P. jiringa			Citronellyl acetate	Carnosifloside I
squid		Seafood selection	P. longum			Citrostadienol	Carnosifloside III
squirrel		Seafood sticks	P. mume			Citrulline	Carnosifloside VI
stalk vegetables		Seakale	P. nigrum			Clerosterol	Carnosol
star anise		Seaweed	P. oleracea			Cofaryloside I	Carolinianine
star fruit		Semolina	P. peruviana			Coffee hydroxycinnamates	Carotenoids
steller sea lion		Sesame prawn toast	P. pinaster			Colubrinic acid	Carotenoids and apocarotenoids
stew		Sesame seeds	P. pulmonarius			Conidendrin	Carotol
strawberry		Sev/ganthia	P. pulmonarius glucans			Convicine	Carpaine
strawberry guava		Sevyian	P. quassioides			Copaene-alpha	Carthamone
striped bass		Shallots	P. vera			Coumaric acid (m-)	Carvacrol
striped mullet		Shandy	P. vulgaris			Coumaric acid (o-)	Carvone oxide
stuffing		Shark	PCPA			Coumaric acid (p-)	Caryoptin
sturgeon		Sharon fruit	PEITC			Coumaric acid ethyl ester (p-)	Casbene
substitutes		Shepherd's pie	PEP			Coumaric acid glucuronide (m-)	Cascarillin
succotash		Sherry	PFE			Coumaric acid sulfoglucuronide (p-)	Cascaroside A
sugar		Shish kebab	PLME			Coumaric acid-4'-O-glucoside	Cascaroside B
sugar apple		Shish kebab in pitta bread with salad	PLO			Coumaric acid-4'-O-glucuronide	Cascaroside C
sugars		Shish kebabs	PNO			coumaric acid-4′-sulfate	Cascaroside D
sugar substitute		Shortbread	PNS			Coumarin	Caseadine
summer grape		Shortcake	POP			Coumaroyl glucose (p-)	Casimiroin
summer savory		Shrimps	PPEs			Coumaroyl glycolic acid (p-)	Cassaidine
sunburst squash		Skate	PSO			Coumaroyl malic acid (p-)	Cassaine
sunflower		Smartie-type sweets	PSp			Coumaroyl tartaric acid (p-)	Cassiamin C
swamp cabbage		Smoothies	Panax			Coumaroyl tyrosine (p-)	Cassine
swede		Sorbet	Panax Ginseng			Coumaroylquinic acid	Cassythine
sweet basil		Souffle	Panax ginseng			Coumaroylquinic acid (p-)	Castanospermine
sweet bay		Soup	Panax ginseng C.A .			Coumaroylquinic lactone-glucuronide	Castasterone
sweet breads		Soy sauce	Panax japonicus			Coumestrol	Castelanone
sweet cherry		Spaghetti bolognese	Panax notoginseng			Crocetin	Casuarictin
sweet custard		Spinach	Panax notoginseng Ledeb			Crocin	Casuarinin
sweet marjoram		Spirits	Panax notoginseng saponins			Cryptoxanthin-alpha	Catalpol
sweet orange		Sprats	Panax quinquefolius			Cryptoxanthin-beta	Catalposide
sweet potato		Spring greens	Panduratin A			Cubebene-alpha	Catechin 7-O-beta-D-xyloside
sweet red pepper		Spring onions	Papaver			Cucurbitacin C	Catharanthine
sweet rowanberry		Spring rolls	Papaver nudicaule			Cucurbitine	Catharine
swine		Squash	Papaver somniferum			Cuminaldehyde metabolite 2	Cathasterone
swiss chard		Squid	Parkia biglobosa			Cuminaldehyde metabolite 3	Cathenamine
swordfish		Star fruit	Parkia speciosa			Cuminaldehyde metabolite 4	Caulophylline
syrup		Steak and kidney pudding	Passiflora			Cuminaldehyde metabolite 5	Cavinine
taco		Stew	Passiflora edulis			Cuminaldehyde	Celosianin II
tallow		Stigmasterol	Passiflora incarnata			Curcumene-alpha	Cembrene
tamale		Stir-fry beef with green peppers and blackbean sauce	Peanut butter			Curcumin glucuronide	Cembrenes
tamarind		Stock cubes	Pear			Curcumin sulfate	Centarol
tapioca pearl		Strawberries	Pearl millet			Curcumin	Cephaeline
taro		Strudel	Pectolinarigenin			Cyanidin 3,5-O-diglucoside	Cephalomannine
tarragon		Stuffing	Peganum harmala			Cyanidin 3-(caffeoyl)(p-coumaroyl)-diglucoside-5-glucoside	Cephalotaxine
tartary buckwheat		Stuffing mix	Pelvetia canaliculata			Cyanidin 3-(caffeoyl)-diglucoside-5-glucoside	Cepharanthine
tea		Suet	Pennisetum glaucum			Cyanidin 3-(feruloyl)(feruloyl)-diglucoside-5-glucoside	Cerberin
tea leaf willow		Sugar	Peppermint oil			Cyanidin 3-(feruloyl)(feruloyl)-triglucoside-5-glucoside	Cerbertin
teas		Sugar apple	Perilla			Cyanidin 3-(feruloyl)(sinapoyl)-diglucoside-5-glucoside	Cernuine
teff		Sultanas	Perilla frutescens Britton			Cyanidin 3-(feruloyl)(sinapoyl)-triglucoside-5-glucoside	Chalcones
tex-mex cuisine		Sunflower seeds	Periploca sepium			Cyanidin 3-(feruloyl)-diglucoside-5-glucoside	Chalepensin
thistle		Sushi	Persimmon			Cyanidin 3-(feruloyl)-glucoside-5-glucoside	Chamazulene
thunnus		Swede	Petit Suisse cheese			Cyanidin 3-(feruloyl)-triglucosides-5-glucoside	Chamissonin
thyme		Sweet and sour chicken	Peumus boldus			Cyanidin 3-(p-coumaroyl)-diglucoside-5-glucoside	Chamissonin diacetate
tilefish		Sweet and sour pork	Peyote			Cyanidin 3-(sinapoyl)(sinapoyl)-diglucoside-5-glucoside	Chaparrin
tinda		Sweetbread	Pfaffia paniculata K.			Cyanidin 3-(sinapoyl)-diglucoside-5-glucoside	Chaparrinone
toffee		Sweetcorn	Ph.Aq			Cyanidin 3-(sinapoyl)-glucoside-5-glucoside	Chaparrolide
tofu		Sweetcorn kernels	Ph.Chf			Cyanidin 3-(sinapoyl)-triglucoside-5-glucoside	Chasmanthin
tomato		Sweet potato	Ph.Cr			Cyanidin 3-glucoside glucuronide	Chaulmoogric acid
tomato		Sweet potato and onion layer	Ph.EtAc			Cyanidin 3-O-(6''-acetyl-galactoside)	Chavicol
topping		Sweets	Ph.Hex			Cyanidin 3-O-(6''-acetyl-glucoside)	Chebulagic acid
tortilla		Swordfish	Ph.Sp			Cyanidin 3-O-(6''-caffeoyl-glucoside)	Chebulinic acid
tortilla chip		Syrup	Pharbitis nil			Cyanidin 3-O-(6''-dioxalyl-glucoside)	Chelerythrine
tostada		Szechuan prawns with vegetables	Phaseolus vulgaris			Cyanidin 3-O-(6''-malonyl-3''-glucosyl-glucoside)	Chelidonic acid
towel gourd		Tabouleh	Phaseolus vulgaris phaseolin			Cyanidin 3-O-(6''-malonyl-glucoside)	Chelidonine
trail mix		Tahini paste	Phaseoulus vulgaris			Cyanidin 3-O-(6''-p-coumaroyl-glucoside)	Chelirubine
tree fern		Tamarillos	Phoenix dactylifera			Cyanidin 3-O-(6''-succinyl-glucoside)	Chikusetsusaponin III
triticale		Tamarind	Phyllanthaceae			Cyanidin 3-O-arabinoside	Chikusetsusaponin IV
tronchuda cabbage		Tamarind leaves	Phyllanthus			Cyanidin 3-O-diglucoside	Chikusetsusaponin Ia
tropical fruits		Tamarind pulp	Phyllanthus acidus			Cyanidin 3-O-diglucoside-5-O-glucoside	Chikusetsusaponin Ib
true oyster		Tannia	Phyllanthus emblica Linn			Cyanidin 3-O-galactoside	Chikusetsusaponin V
tubers		Tapioca	Phyllanthus emblica-EtOH			Cyanidin 3-O-glucoside	Chlorochrymorin
tuna		Taramasalata	Physalis			Cyanidin 3-O-glucosyl-rutinoside	Chlorogenate
tunicate		Taro	Physalis peruviana			Cyanidin 3-O-rutinoside	Chlorohyssopifolin A
turbot		Taro leaves	Phytolacca americana			Cyanidin 3-O-sambubioside	Chlorophorin
turkey		Tarragon	Picrasma excelsa			Cyanidin 3-O-sambubiosyl 5-O-glucoside	Cholestane
turmeric		Tart	Pimenta dioica			Cyanidin 3-O-sophoroside	Cholesterol
turnip		Tartare sauce	Pinellia tuber			Cyanidin 3-O-xyloside	Chromolaenide
ucuhuba		Tartlets	Pinus			Cyanidin 3-O-xylosyl-rutinoside	Chromones
unfermented milks		Tarts	Pinus canariensis			Cyanidin glucuronide	Chrysanthemic acid
vaccinium		Tea	Pinus halepensis			Cyanidin	Chrysanthemin
vanilla		Tempeh	Pinus halepensis essential oil			Cyclo(isoleucyl-prolyl)	Chrysanthenone
vegetable		Tempeh burgers	Pinus koraiensis			cyclo(pro-pro)	Chrysarobin
vegetable fats		Tetracosanoic acid	Pinus maritime bark			cyclo(pro-val)	Chrysin
vegetable juice		Tetracosenoic acid	Pinus pinaster			cyclo(ser-tyr)	Chryso-obtusin
vegetable products		Tetradecanoic acid	Pinus pinea			Cycloartenol	Chryso-obtusin glucoside
vegetables		Tetradecenoic acid	Piper			Cyclokievitone	Chrysoeriol
vegetarian food		Thiamin	Piper longum			Cyclolariciresinol	Chrysophanol
veggie burger		Thyme	Piper nigrum			Cymen-8-ol (m-)	Chrysophanol 8-O-beta-D-glucoside
velvet duck		Tigernuts	Piperine			Cymen-8-ol (p-)	Chrysosplenetin
venison		Tilapia	Pistacia lentiscus			Cymen-9-ol (p-)	Chrysosplenol C
verbena		Tinda subji	Pistacia lentiscus oil			Cymene-p	Chrysosplenol D
vermouth		Tiramisu	Pistacia vera			Cynaropicrin	Cichoriin
vinegar		Toad in the hole	Pithecellobium jiringa			Daidzein 4'-O-glucuronide	Cichorine
vitamin		Toffees	Plantago asiatica			Daidzein 4'-O-sulfate	Cicutoxin
vodka		Tofu	Pleurotus ostreatus			Daidzein 7-O-glucuronide	Cimicifugoside
waffle		Tofu burger	Pleurotus pulmonarius			Daidzein 7-O-sulfate	Cimifugin
wakame		Tofu spread	PoPx			Daidzein	Cimigenol
walleye		Tomatoes	Poaceae			Daidzein-4',7-diglucuronide	Cinchonidine
walnut		Tomato juice	Polygala tenuifolia			Daidzein-7-glucuronide-4'-sulfate	Cinchonine
walrus		Tomato ketchup	Polygonaceae			Daidzin	Cinegalline
wasabi		Tomato puree	Polygonum hydropiper			Damascenone-beta	Cinerin I
water		Tomato sauce	Polygonum viviparum			Danielone	Cinerin II
water chestnut		Tonic water	Pomegranate juice			Dehydro-glucosyl-piceatannol	Cinnamaldehyde
watercress		Topic/Snickers and own brand equivalents	Pomegranate peel extract			Dehydro-glucosyl-resveratrol	Cinnamodial
watermelon		Tori ki subji	Pomegranate seed oil			Dehydro-Resveratrol	Cinnamoyl-CoA
waters		Torte	Pomegranate seed oils			dehydrocafestol	Cinnamoylcocaine
wax apple		Tortilla	Pomegranate seeds oil			Dehydrocyanaropicrin	Cinnamtannin A4
wax bean		Tortilla chips fried in sunflower oil	Ponciri Fructus			Dehydrokahweol	Cirsilineol
wax gourd		Trail mix	Poncirus trifoliata			Dehydrotomatine glucuronide	Cirsiliol
welsh onion		Treacle	Porphyra haitanensis			Dehydrotomatine	Citroxanthin
wheat		Treacle tart	Porphyromonas gingivalis			Delphinidin 3,5-O-diglucoside	Cleistanthin A
wheat bread		Tridecanoic acid	Portulaca oleracea			Delphinidin 3-O-(6''-acetyl-galactoside)	Clemaphenol A
whelk		Trifle	Portulaca oleracea L.			Delphinidin 3-O-(6''-acetyl-glucoside)	Clerodanes
whey		Tripe	Potato			Delphinidin 3-O-(6''-malonyl-glucoside)	Clerodendrin A
whisky		Tripe and onions	Powerade			Delphinidin 3-O-(6''-p-coumaroyl-glucoside)	Clerodin
white cabbage		Trout	Propolis			Delphinidin 3-O-arabinoside	Clivoline
whitefish		Truffles	Prostanthera rotundifolia			Delphinidin 3-O-feruloyl-glucoside	Cnicin
white lupine		Tryptophan	Prunus			Delphinidin 3-O-galactoside	Cocaine
white mustard		Tuna	Prunus majestica			Delphinidin 3-O-glucoside	Cochlearine
white sucker		Turbot	Prunus mume			Delphinidin 3-O-glucosyl-glucoside	Codeine
whiting		Turkey	Psidium guajava			Delphinidin 3-O-rutinoside	Codeinone
wild rhubarb		Turkey and pasta bake	Psidium guineense Swartz			Delphinidin 3-O-sambubioside	Coelogin
wine		Turkey slices	Pueraria lobata			Delphinidin 3-O-xyloside	Colchicine
winged bean		Turkish delight	Punica granatum			Delphinidin glucuronide	Coleonol
winter savory		Turmeric	Puntal			Delphinidin	Colubrin
winter squash		Turnip	Pyrus communis			delta-5,24-Stigmastadienol	Colubrinoside
wolffish		Turnip tops	Q. amara			Demethoxycurcumin	Columbamine
wonton wrapper		Twiglets	Q. brantii L.			Demethyloleuropein	Columbin
wrappers		Tzatziki	QPS			Demissidine	Complex flavonoids
yam		Urad dahl	Quassia amara			Demissine	Conchosin A
yardlong bean		Veal	Quercetin			Deoxylactucin (8-)	Conchosin B
yautia		Vegeburger	Quercus			Deoxypyrogallol-O-sulfate	Condelphine
yellow bell pepper		Vegetable and cheese grill/burger	Quercus brantii L.			Deoxyrhapontin	Conessine
yellow pond-lily		Vegetable bake	Quince			Diallyl disulfide	Confertiflorin
ymer		Vegetables	R. hastatus			Diallyl sulfide	Confertifolin
yogurt		Vegetable stir fry mix	R. officinalis			Diallyl tetrasulfide	Confertin
zucchini		Venison	RGAP			Diallyl trisulfide	Coniferin
zwieback		Venison in red wine and port	RHPO			DIBOA glucoside	Coniferyl alcohol
		Vermouth	RHPO oils			DIBOA-hex-hex	Coniferyl alcohol derivatives
		Vinegar	RHVO			Dicaffeoylquinic acid	Coniferyl aldehyde
		Vine leaves	RSM			Didymin	Coniferyl ferulate
		Vitamin B12	RSV			Diethyl tetrasulfide	Coniine
		Vitamin B6	RSV treated groups			Diethyl trisulfide	Convallagenin A
		Vitamin C	RTEC			Digallic acid	Convallamarogenin
		Wafers	RVL			Dihydro-piceatannol	Convallamaroside
		Waffles	RWS			dihydro-piceid	Convallasaponin A
		Walnuts	Radana pear			Dihydro-resveratrol sulfate	Convallatoxin
		Water chestnuts	Rainbow trout			Dihydro-resveratrol	Convalloside
		Watercress	Rapeseed			Dihydro-resveratrol-3,5-diglucuronide	Convolamine
		Welsh cakes	Raphia hookeri			Dihydro-resveratrol-3-O-glucuronide	Convolvine
		Welsh cheesecakes	Raspberry			Dihydro-resveratrol-3-O-sulfate	Copalliferol B
		Welsh rarebit	Rastrelliger kanagurta			Dihydro-resveratrol-disulfate	Copalyl diphosphate
		Wheat	Red ginseng			Dihydro-resveratrol-glucuronide	Coriamyrtin
		Wheatgerm	Red spinach			Dihydro-resveratrol-sulfoglucuronide	Coriariin A
		Whelks	Res			Dihydro-resveratrol-trisulfate	Corilagin
		Whitebait	Resv			Dihydrobrassicasterol	Corniculatusin
		Whitecurrants	Resveratrol			Dihydrocaffeic acid glucuronide	Coronaridine
		White fish	Rg1			Dihydrocaffeic acid	Coronopilin
		White sauce	Rg3			Dihydrocaffeic acid-3'-O-glucuronide	Corpaine
		Whiting	Rhizoma Coptidis			Dihydrocaffeic acid-3-sulfate	Corydaline
		Wiener schnitzel	Rhizoma Tormentillae			Dihydrocaffeic acid-4'-O-glucuronide	Costunolide
		Wine	Rhodiola			Dihydrocaffeic acid-4'-sulfate	Cotylenin F
		Winkles	Rhodiola rosea			Dihydrocaffeoylquinic acid-glucuronide	Coumarin
		Worcestershire sauce	Ribes nigrum			Dihydrocapsaicin	Coumarins
		Yam	Riboflavin			Dihydrocarveol	Coumarins
		Yeast extract	Rice			Dihydrocarvonic acid	Coumestanes
		Yogurt	Rice plants			Dihydrocoumaroylquinic acid	Coumestrol
		Yorkshire pudding	Riesling grape juice			Dihydrodaidzein 7-O-glucuronide	Crataegolic acid
			Rosa damascena extract			Dihydrodaidzein	Crinamine
			Rosaceae			Dihydrodimethoxycinnamic acid	Crinine
			Rosavin			Dihydroferulic acid	Cristacarpin
			Roselle			Dihydroferulic acid-4'-O-glucuronide	Crocetin
			Rosemary			Dihydroferulic acid-4'-sulfate	Crocin
			Rosemary tea			Dihydroformononetin	Crotanecine
			Rosmarinus officinalis			Dihydrogenistein	Cryptophorine
			Rosmarinus officinalis L.			Dihydroisoferulic acid	Cuauchichicine
			Rosmarius officinalis			Dihydroisoferulic acid-3'-glucuronide	Cuauhtemone
			Rossa			Dihydroisoferulic acid-3'-O-sulfate	Cucurbitacin
			Rossa (			Dihydrolactucin-glucuronide	Cucurbitacin A
			Roxb .			Dihydrolactucin-sulfate	Cucurbitacin B
			Rubi			Dihydrolactucopicrin-glucuronide	Cucurbitacin C
			Rubus			Dihydrolactucopicrin-sulfate	Cucurbitacin D
			Rubus coreanus			dihydrolinalool	Cucurbitacin E
			Rubus ulmifolius			Dihydromyricetin 3-O-rhamnoside	Cucurbitacin F
			Rubusidaeus			Dihydroperillic acid (cis-)	Cucurbitacin H
			Rumex			Dihydroperillic acid (trans-)	Cucurbitacin I
			Rumex abyssinicus			Dihydroperillic acid glucuronide (cis-)	Cucurbitacin J
			Rumex acetosa			Dihydroperillic acid glucuronide (trans-)	Cucurbitacin L
			Rumex crispus			Dihydroquercetin 3-O-rhamnoside	Cucurbitacin O
			Russian			Dihydroquercetin	Cucurbitacin P
			Russian mulberry fruits			Dihydroxybenzoic acid-glucuronide	Cucurbitacin Q
			Ruta graveolens			Dihydroxyphenylacetic acid-sulfate	Cucurbitacin S
			Rye ergot			Dihydrozeatin	Cucurbitanes
			S. aqueum			Dillapiole	Cupressuflavone
			S. aromaticum			DIM2BOA glucoside	Curcumin
			S. bicolor			DIMBOA glucoside	Cuscohygrine
			S. indicum			Dimethoxy-(epi)gallocatechin-sulfate	Cusparine
			S. jambos			Dimethoxyrosmarinic acid	Cyanidin
			S. limbata			Dimethoxyrosmarinic acid-glucuronide	Cyanidin 3,5,3'-tri-O-glucoside
			S. marianum			Dimethoxyrosmarinic acid-sulfate	Cyanidin 3-(6-p-caffeoyl)glucoside
			S. miltiorrhiza			Dimethyl tetrasulfide	Cyanidin 3-O-(6-O-malonyl-beta-D-glucoside)
			S. triloba			Dimethyl trisulfide	Cyanidin 3-O-(6-O-p-coumaroyl)glucoside
			S.limbata			Dimethylamine	Cyanidin 3-O-(6-O-p-coumaroyl)glucoside-5-O-glucoside
			S.montana extract			Dimethylellagic acid glucuronide	Cyanidin 3-O-3'',6''-O-dimalonylglucoside
			S/B			Dimethylglycine	Cyanidin 3-O-beta-D-glucoside 5-O-(6-coumaroyl-beta-D-glucoside)
			S/B remedy			Dimethylmatairesinol	Cyanidin 3-O-galactoside
			S/B remedy and			Diosgenin	Cyanidin 3-O-rutinoside
			SA1			Diosmetin	Cyanidin 3-O-rutinoside 5-O-beta-D-glucoside
			SAME			Diosmin	Cyanidin 3-O-sophoroside
			SBM			Dipropyl disulfide	Cyanidin 3-glucoside 5-caffeoylglucoside
			SBT			Diproyl trisulfide	Cyanidin 5-O-glucoside
			SCE			Dopa-betaxanthin	Cyanidin-3-(p-coumaroyl)-rutinoside-5-glucoside
			SCG			Dopamine 3-O-sulfate	Cyanidin-3-O-(6''-O-malonyl-2''-O-glucuronyl)glucoside
			SCLFP			Dopamine 4-O-sulfate	Cyanidin-3-rhamnoglucoside chloride
			SEF			Dopamine	Cyanin
			SFM			Dopamine-betaxanthin	Cyanogenic glucosides
			SIPE			Dulcoside A	Cyanogenic glucosides derived from leucine
			SJM			E-10 devinylajoene	Cyanogenic glucosides derived from nonprotein amino acid
			SJW			E-Ajoene	Cyanogenic glucosides derived from other origin
			SLEE			Echinenone	Cyanogenic glucosides derived from phenylalanine
			SMI			Elemene-gamma	Cyanogenic glucosides derived from thyrosine
			SWE			Elemicin	Cyanogenic glucosides derived from valine or isoleucine
			SWH			Ellagic acid acetyl-arabinoside	Cyasterone
			Saccharina latissima			Ellagic acid acetyl-xyloside	Cycasin
			Saccharomyces cerevisiae legume fermented product			Ellagic acid arabinoside	Cyclamin
			Saffron			Ellagic acid glucoside	Cyclic monoterpenes
			Sage			Ellagic acid	Cycloartane
			Sage EO			Enterodiol	Cycloartenol
			Sake			Enterolactone	Cyclobuxine D
			Sake cake			Ephedrannin A	Cycloeudesmol
			Salep			Epigallocatechin-(4b,8)-epicatechin-3-O-gallate ester	Cyclokievitone
			Salmo salar			Epiisorosmanol	Cyclopamine
			Salmon			Epirosmanol	Cycloprotobuxine C
			Salt			Episesamin	Cyclovirobuxine C
			Salvia			Episesaminol	Cymarin
			Salvia divinorum			Equol	Cynaropicrin
			Salvia lachnostachys Benth leaves			Ergosterol	Cytisine
			Salvia miltiorrhiza			Ergothioneine	D-(-)-Anaferine
			Salvia miltiorrhiza Bunge			Eriocitrin	D-Cathine
			Salvia miltiorrhiza bunge			Eriodictyol 7-O-glucoside	D-Cathinone
			Salvia miltiorrhizae extract F			Eriodictyol sulfate	Daidzein
			Salvia officinalis			Eriodictyol	Daidzin
			Salvia officinalis L. ( Sage ) essential			Eriodictyol-6-C-glucoside	Dalbergin
			Salvia przewalskii			Eriodictyol-7-glucuronide	Dalpanin
			Sambucus			Eriodictyol-8-C-glucoside	Dammara-20,24-diene
			San Chi			Eriodictyol-glucuronide	Dammarenediol II
			Sanqi			Eriodictyol-glucuronyl-sulfate	Dammarenediol-I
			Sapodilla			Erucin N-acetyl-cysteine	Damsin
			Saraca indica			Erythrodiol	Danthron
			Sassafras			Esculeogenin B sulfate	Daphnandrine
			Satureja montana extract			Esculeogenin B	Daphnetoxin
			Sauchinone			Esculetin	Daphnoretin
			Saururus chinensis			Esculin	Darlingine
			Saussurea lappa			Estragole	Dasytrichone
			Schisandra			Ethanolamine-betaxanthin	Datiscetin
			Schisandra chinensis			ethyl-1-(ethylthio)propyl disulfide	Daucol
			Schleichera oleosa			Eugenol sulfate	Dauricine
			Sclerocarya birrea			Eugenol	Davidigenin
			Scutellaria baicalensis			Eupatilin	Deacetyleupaserrin
			Scutellaria baicalensis Georgi			Eupatorin	Deacetylipecoside
			Scutellaria root			Fagomine	Deacetylisoipecoside
			Scutellarin			Falcarindiol 3-acetate	Deacetylvindoline
			Selenium			Falcarindiol 8-methyl ether	Debneyol
			Senna covesii			Falcarindiol	Decoside
			Serrano			Falcarindiol-3-acetate	Decuroside III
			Sesame			Falcarinol	Decursin
			Sesame seed			Falcarinolone	Deguelin
			Seseli praecox			Falcarinone	Dehydroabietic acid
			Setaria italica			Farnesal	Dehydrocostus lactone
			Shexiang baoxin			Farnesene-alpha	Dehydrocycloguanandin
			Shiitake			Farnesene-beta	Dehydrodieugenol
			Shiitake mushrooms			Farnesoic acid	Dehydrojuvabione
			Shokyo-shashin-to			Farnesol glucuronide	Dehydromyodesmone
			Sida cordifolia L.			Farnesol	Dehydrongaione
			Silybum marianum			Farnesyl monophosphate	Dehydrosoyasaponin I
			Silymarin			Farnesyl pyrophosphate	Deidaclin
			Sinapis alba			Ferulaldehyde	Delavaine A
			SolMon			Ferulic acid glucuronide	Delcorine
			Solanaceae			Ferulic acid sulfate	Delcosine
			Solanum lycopersicum			Ferulic acid sulfoglucuronide	Delphin
			Solanum nigrum			Ferulic acid	Delphinidin 3,5,3'-triglucoside
			Solanum xanthocarpum			Ferulic acid-4'-O-glucoside	Delphinidin 3-(6-p-coumaroyl)glucoside
			Solenostemon monostachyus			Ferulic acid-4'-O-glucuronide	Delphinidin 3-O-(6''-O-malonyl)-beta-glucoside-3'-O-beta-glucoside
			Sonchus asper			Ferulic acid-4'-sulfate	Delphinidin 3-O-(6''-O-malonyl-beta-D-glucoside)
			Sonchus asper ( L. ) Hill			Ferulic acid-5-5-caffeic acid	Delphinidin 3-O-(6-caffeoyl-beta-D-glucoside)
			Sophora flavescens			Ferulic acid-5-5-dihydroferulic acid	Delphinidin 3-O-3'',6''-O-dimalonylglucoside
			Sophora japonica			Feruloyl glucose	Delphinidin 3-O-beta-D-glucoside 5-O-(6-coumaroyl-beta-D-glucoside)
			Sorghum			Feruloyl tartaric acid	Delphinidin 3-O-glucoside
			Sorghum bicolor			Feruloylglycine	Delphinidin 3-O-sophoroside
			Soyabean meal			Feruloylquinic acid glucuronide	Delphinidin 3-glucoside 5-caffoyl-glucoside
			Soybean			Feruloylquinic acid	Delphinidin-3-(p-coumaroyl)-rutinoside-5-glucoside
			Soybean Saponin			Feruloylquinic lactone glucuronide	Delphinine
			Soybean extract			Fisetin	Delsoline
			Soybean oil emulsion			Flavoxanthin	Deltaline
			Soybean saponin			Formononetin 7-O-glucuronide	Deltonin
			Spanish beans			Formononetin sulfate	Deltoside
			Sparassis crispa			Formononetin	Demecolcine
			Spinacea oleracea			Fucofuroeckol B	Demethylalangiside
			Spinacia oleracea			Fucosterol	Demethylbatatasin IV
			Spirodela polyrhiza			Fucoxanthin	Demethylbellidifolin
			Spirulina			Furaneol glucuronide	Demethylisoalangiside
			Spirulina platensis			Furaneol	Demissine
			Squid			Galangin 3,5,7-trimethyl ether	Dendrolasin
			St John s wort			Galangin	Denudatin B
			St John ’ s wort			Gallic acid 4-O-glucoside	Denudatine
			St. John s Wort			Gallic acid ethyl ester	Deoxyelephantopin
			St. John s wort			Gallic acid	Deoxygomisin A
			Stephania tetrandra S			Gallic aldehyde	Deoxylapachol
			Stevia			Galloyl glucose	Deoxyloganin
			Stevia rebaudiana			Gamma-glutamyl-S-allyl-L-cysteine	Deoxymannojirimycin
			Suaeda			gamma-Tocopherol	Deoxymiroestrol
			Suaeda maritima			Garbanzol	Deoxynupharidine
			Sunflower			Gardenin B	Deoxypeganine
			Surinam quassia			Garlic sulphur-containing compounds	Deoxypodophyllotoxin
			Sweeteners			Genistein 4',7-O-diglucuronide	Deoxytubulosine
			Sword bean			Genistein 4'-O-glucuronide	Desacetoxymatricarin
			Synsepalum dulcificum			Genistein 4'-sulfate	Desacetoxyvindoline
			Syrian Rue			Genistein 7-O-glucuronide	Deserpidine
			Syzygium aqueum			Genistein 7-sulfate	Desglucomusennin
			Syzygium aromaticum			Genistein O-sulfate	Desmethylxanthohumol
			Syzygium cumini			Genistein	Deutzioside
			Syzygium cumini extract			Genistein-7-O-glucuronide-4'-sulfate	Dhurrin
			Syzygium jambos			Genistin	Dialdehyde
			Syzyzium cumini			Gentianine	Dianoside A
			T camphoratus ethanol extract			Gentiopicrin	Dicentrine
			T. belerica			Gentisic acid	Dictamnine
			T. belerica extract			Gentisin	Dicumarol
			T. cacao			Gentisyl alcohol	Didrovaltratum
			T. erecta			Geraldone	Diferulic acid
			T. foenum-graecum			Geranial	Diffutin
			T. foenum-graecum aqueous extract			Geranic acid (trans-)	Digiferrugineol
			T. majus extract			Geranic acid	Diginatin
			T. terrestris			Geraniin	Digitalin
			TCEE			Geraniol (Hydroxy-)	Digitogenin
			TF ( Ic*As ) *483/13			Geraniol	Digitonin
			TF ( Ic*As ) *483/13 (			Geranoate (trans-methyl)	Digitoxin
			TF ( Ic*As ) *483/13 )			Geranyl acetate	Digoxin
			TJ-14			Geranyl acetone	Dihydro-beta-erythroidine
			TK cultivars			Germacrene B	Dihydroanhydropodorhizol
			TPN			Gingerdione ([6]-)	Dihydrobiochanin A
			TTO			Gingerenone A	Dihydrocapsaicin
			Ta-Koi			Gingerol ([6]-)	Dihydrochelirubine
			Tagetes erecta			Ginsenoside C	Dihydroconiferyl alcohol
			Tamarindus indica			Ginsenoside F1	Dihydrocubebin
			Tanshinone			Ginsenoside F2	Dihydrogriesenin
			Tanshinone IIA			Ginsenoside Rb1	Dihydrokaempferol
			Taraxacum mongolicum			Ginsenoside Rb2	Dihydromacarpine
			Taraxacum platycarpum			Ginsenoside Rc	Dihydromethysticin
			Tasmannia pepper leaf			Ginsenoside Rd	Dihydromikanolide
			Tea			Ginsenoside Re	Dihydromyricetin
			Tea Tree Oil			Ginsenoside Rf	Dihydropinosylvin
			Tea extracts			Ginsenoside Rg1	Dihydroresveratrol
			Tea tree oil			Ginsenoside Rg2	Dihydrosamidin
			Terminalia belerica			Ginsenoside Rg3	Dihydrosanguinarine
			Terminalia chebula			Ginsenoside Rh1	Dimethamine
			Theobroma cacao			Ginsenoside Rh2	Dioncopeltine A
			Thiamine			Glabranin	Dioncophylline A
			Thiamine pyrophosphate			Glabridin	Dioncophylline C
			Thong-dee			Glepidotin B	Dioscin
			Thyme			Glucoalyssin	Dioscorine
			Thymoquinone			Glucoberteroin	Diosgenin
			Thymus vulgaris			Glucobrassicanapin	Diosmetin
			Tomato			Glucobrassicin	Diosmin
			Toona sinensis			Glucocapparin	Diosphenol
			Trachurus japonicus			Glucocheirolin	Diphyllin
			Tremella fuciformis			Glucocochlearin	Dipterocarpol
			Tribulus terrestris			Glucoerucin	Disenecionyl cis-khellactone
			Trifolium pratense			Glucoerysolin	Diterpenoid EF-D
			Trigonella foenum-graecum			Glucogallin	Diterpenoid SP-II
			Tristemma hirtum			Glucoiberin	Divaricoside
			Triticum			Glucoiberverin	Divostroside
			Triticum Sativum			Glucolepidiin	Dolichodial
			Triticum aestivum			Gluconapin	Dolichotheline
			Triticum aestivum sprouts			Gluconapoleiferin	Domesticine
			Triticum dicoccum			Gluconasturtiin	Dopamine
			Triticum monococcum			Glucoputranjivin	Dopaxanthin
			Triticum vulgaris			Glucoraphanin	Doronine
			Tropaeolum majus L.			Glucoraphasatin	Dothistromin
			Tubtim Siam			Glucoraphenin	Dracorubin
			Turmeric			Glucotropaeolin	Drimenin
			TwS			Glutamic acid-betaxanthin	Drimenol
			TwS injera			glutamine-betaxanthin	Droserone
			TwS-injera			Glycine	Dubamine
			Typha latifolia			Glycine-betaxanthin	Dubinidine
			Typha roots			Glycinol	Eburnamine
			U. dioica			Glycitein	Eburnamonine
			UBF			Glycitin	Ecdysone
			UNCP			Glycyrrhetinic acid 3-O-glucuronide	Ecgonine
			UPJ			Glycyrrhetinic acid 3-O-sulfate	Ecgonine methyl ester
			Uapaca guineensis			Glycyrrhetinic acid 3-O-sulfate-30-glucuronide	Echimidine
			Ulex europaeus			Glycyrrhetinic acid 30-O-glucuronide	Echinocystic acid
			Ulva pertusa			Glycyrrhetinic acid	Echinopsine
			Umbelliferae			Glycyrrhizin	Echinorine
			Uncaria tomentosa			Gnetin C	Echitovenine
			Undaria pinnatifida			Gomphrenin I	Elaeokanine C
			Unripe banana flour			Gomphrenin II	Elatine
			Urtica			Gomphrenin III	Eleganin
			Urtica dioica extract			Gramine	Elemicin
			Uvae			Guaiacol	Elephantin
			Uvae ursi			Guaiene	Elephantopin
			V. amurensis			Gurjunene-alpha	Ellagic acid
			V. radiata			Gurjunene-beta	Ellipticine
			VBFW			Gurjunene-gamma	Elymoclavine
			VBP			Guvacine	Emetamine
			VCO			Harman	Emetine
			VLP			Harmine	Emodin
			Vaccinium			HBOA glucoside	Emodin 8-glucoside
			Vaccinium bracteatum Thunb .			HBOA-glc-hex	Enanthotoxin
			Vaccinium corymbosum			HDMBOA glucoside	Encelin
			Vaccinium macrocarpon			Heliangin	Enhydrin
			Vegetol red			Herniarin	Enmein
			VerMyg			Hesperalin	Entadamide A
			Vermentino white wine			Hesperetin 5,7-diglucuronide	Ephedrine
			Vernonia amygdalina			Hesperetin glucuronide	Epicatechin-(4beta->8)-ent-epicatechin
			Vernonia calvoana			Hesperetin sulfoglucuronide	Epigallocatechin 3-gallate
			Verticillium kibiense			Hesperetin	Epigallocatechin-(4beta->8)-epicatechin-3-O-gallate ester
			Vicia faba			Hesperetin-3',7-diglucuronide	Equol
			Vicia faba L.			Hesperetin-3'-glucuronide	Eremanthin
			Vicia faba seedlings			Hesperetin-3'-sulfate	Eremantholide A
			Vigna angularis			Hesperetin-3´,5-diglucuronide	Eremofrullanolide
			Vigna mungo			Hesperetin-5-glucuronide	Eremophilenolide
			Vigna radiata			Hesperetin-7-glucuronide	Ergine
			Vigna subterranea			Hesperetin-7-sulfate	Ergocornine
			Vinclozolin			Hesperetin-diglucuronide	Ergocristine
			Virgin coconut oil			Hesperetin-glucuronyl-sulfate	Ergonovine
			Vit .			Hesperetin-sulfate	Ergotamine
			Vit.B6			Hesperidin	Eriocarpin
			Vit.C			Hexahydro-hippuric acid	Eriocitrin
			Vitamin			hexahydrocurcumin	Eriodictyol
			Vitamin B6			hexahydrocurcumin glucuronide	Eriodictyol chalcone
			Vitamin C			Hexahydrolactucin glucuronide	Erioflorin acetate
			Vitamin E			Hexahydrolactucin sulfate	Erioflorin methacrylate
			Vitamin K			Hexahydrolactucin	Eriolangin
			Vitamin K2			Hexanal	Erucic acid
			Vitex			Hildebrand's acids	Erysonine
			Vitex negundo			Himachalen-alpha	Erysotrine
			Vitis			Himachalen-gamma	Erythratidine
			Vitis amurensis grapes			Hippuric acid glucuronide	Erythrophleguine
			Vitis vinifera			Hippuric acid	Eschscholtzxanthin
			Vitis vinifera Leaves Polyphenolic			Hippuric acid-sulfate	Esculetin
			WERC			Hispaglabridin A	Esculin
			WGA			Hispidulin	Eseramine
			WPI			Histamine	Eseridine
			WS 1442			Histamine-betaxanthin	Estragole
			WS® 1442			Histidine-betaxanthin	Estrone
			Walnut			HMBOA glucoside	Ethyl glucosinolate
			Wasabi			Homocapsaicin	Eucommin A
			Wasabi ( Wasabia japonica ( Miq . )			Homoeriodictyol glucuronide	Eudesobovatol A
			Wasabia japonica			Homoeriodictyol	Eugeniin
			Welsh onion			Homoeriodictyol-4'-glucuronide	Eugenin
			Wheat			Homoeriodictyol-7-glucuronide	Eugenol
			Whey protein isolate			Homoeriodictyol-sulfate	Eupachlorin
			Wine			Homomangiferin	Eupachlorin acetate
			Wines			Homovanillic acid glucuronide	Eupachloroxin
			Withania somnifera			Homovanillic acid sulfate	Eupacunin
			WrS			Homovanillic acid	Eupacunolin
			XL8			Homovanillyl alcohol	Eupacunoxin
			Xuesaitong			Homoveratric acid	Eupaformonin
			Yatsugashira			Hopeaphenol	Eupaformosanin
			Yogurt			Hordatine A	Eupahyssopin
			Yogurt bacteria			Hordenine	Euparotin
			Z. Officinale			Hotrienol	Euparotin acetate
			ZXC			Humulene-alpha	Eupaserrin
			Zhi-Xiong			Humulone	Eupatilin
			Zinc			Hydroquinone glucuronide	Eupatocunin
			Zinc benzoate			Hydroquinone sulfate	Eupatocunoxin
			Zinc protoporphyrin-IX			Hydroquinone	Eupatolide
			Zingiber			Hydroxy-benzene-glucuronide	Eupatoriopicrin
			Zingiber cassumunar			Hydroxy-benzene-sulfate	Eupatoroxin
			Zingiber officinale			Hydroxycaffeic acid	Eupatundin
			Zingiber officinale Rosc .			Hydroxycinnamic acid sulfate	Euphol
			Zingiber zerumbet			Hydroxyesculeogenin B	Euphorbia factor Ti2
			Zingiberaceae			Hydroxyfarnesol glucuronide	Euphornin
			Zn ( II ) -curcumin			Hydroxymethoxycinnamic acid	Euponin
			Zn ( II ) -curcumin (			hydroxyphenylacetic acid-3′-sulfate	Europine
			Zyzyphus jujube			hydroxyphenylacetic acid-4′-sulfate	Eurycomalactone
			a ? a ?			Hydroxyphytanic acid (alpha-)	Euscaphic acid
			aPPD			Hydroxyprocyanidin B2	Euxanthone
			abyssinicus			Hydroxytyrosol 3'-glucuronide	Evodiamine
			acetic			Hydroxytyrosol 3'-sulfate	Evodone
			acid			Hydroxytyrosol 4'-glucuronide	Evoprenine
			acorn			Hydroxytyrosol 4'-sulfate	Evoxanthidine
			adzuki			Hydroxytyrosol acetate sulphate	Evoxine
			adzuki bean			Hydroxytyrosol	Fagaridine
			alcohol			Hylocerenin	Fagaronine
			alga			Hyoscyamine	Fagomine
			alga Gracilaria caudata			Hyperin	Falaconitine
			alkaline mineral waters			Iberin N-acetyl-cysteine	Falcarinol
			almond			Iberin	Fargesin
			amaranth			Iberverin	Fargesone A
			amaranth .			Indole-3-carbinol	Farinosin
			amla fruit extract			Ineketone	Farnesol
			and vinegar			Ipomoeamarone	Farnesyl diphosphate
			anise myrtle			Isoalliin	Farrerol
			anthocyanin			Isoamyl acetate	Fastigilin B
			aojiru			Isoamyl isobutyrate	Fastigilin C
			apple			Isobergapten	Febrifugine
			apple condensed tannin			Isobetanidin	Fenchyl alcohol
			apple cultivars			Isobetanin	Fernene
			apple fruit			Isoborneol	Ferreirin
			apple sauce			Isocaryophyllene	Ferruginol
			aqueous acetone extract of the bark of Quercus acutissima			Isochlorogenic acid b	Ferulate
			aqueous extract			Isoestragole	Feruloyl-CoA
			aqueous licorice extract			Isoeugenol	Fetidine
			arbutin			Isoferulic acid	Ficine
			aronia			Isoferulic acid-3'-O-glucuronide	Finaconitine
			artichoke			Isoferulic acid-3'-sulfate	Fisetin
			ascorbic			isoFeruloylglycine	Fisetinidol
			ascorbic acid			Isogentisin	Flaccidin B
			ashitaba			Isogomphrenin I	Flavidin
			astringent			Isogomphrenin II	Flavone
			astringent D. kaki			Isogomphrenin III	Flavone (generic compound)
			attenuata			Isohopeaphenol	Flavoxanthin
			auraptene			Isohydroxymatairesinol	Flindersiamine
			avocado			Isohylocerenin	Flindersine
			ayahuasca			isoKahweol	Floramultine
			bacteria			Isolampranthin II	Florilenalin
			baked bean			Isolariciresinol	Formononetin
			balm			Isoleucine-betaxanthin	Formononetin 7-O-glucoside-6''-O-malonate
			balm Herbamarin			Isoliquiritigenin	Forsythin
			bambara groundnut			Isomangiferin	Frangulin A
			banana			Isoorientin	Frangulin B
			barberry crude extract			Isopeonidin 3-glucoside	Fraxetin
			barberry ethanolic extract			Isopeonidin 3-rutinoside	Fraxin
			barley			Isopeonidin glucuronide	Friedelin
			barley grass			Isophyllocactin	Frullanolide
			barley-wheat			Isopimpinellin	Fruticosonine
			basil			Isopropylbenzoic acid (p-)	Fucosterol
			batatasin I			isopulegone	Fucoxanthin
			bean			Isoquercitrin	Fulvine
			bean mix			Isorhamnetin 3-O-galactoside	Fulvoplumierin
			beans			Isorhamnetin 3-O-glucoside 7-O-rhamnoside	Fumaricine
			beef			Isorhamnetin 3-O-glucoside	Funtumine
			beer			Isorhamnetin 3-O-glucuronide	Furofoline I
			berberine			Isorhamnetin 3-O-rutinoside	Fusaric acid
			berberine chloride			Isorhamnetin 4'-O-glucoside	Fusicoccin H
			berberis crude extract			Isorhamnetin 4'-O-glucuronide	Fustin
			berberis vulgaris ethanolic extract			Isorhamnetin 7-O-glucuronide	Futoquinol
			bergamot essential oil			Isorhamnetin 7-O-rhamnoside	Gaillardin
			bergamot juice			Isorhamnetin	Galanolactone
			berries			Isorhapontigenin	Galanthamine
			beverage			Isorhoifolin	Galegine
			beverage made of red wine vinegar and grape juice			isorosmanol	Galipine
			bicyclis			Isosakuranetin	Gallate
			bilberry			Isosakuranin	Gallocatechin-(4alpha->8)-epigallocatechin
			billberry			Isourolithin A glucuronide	Gambiriin C
			billberry Vaccinium myrtillus			Isourolithin A sulfate	Garbanzol
			biloba			Isourolithin A	Gardenin B
			bisporus			isourolithin AR	Gardenoside
			bisquits			Isourolithin B	Garryine
			bitter gourd			isourolithin C	Gartanin
			bitter melon			Isovanillic acid	Geigerin
			bitter melon leaf extract			Isovanillic acid-3-O-glucuronide	Geissoschizine
			bitter orange			Isovanillic acid-3-O-sulfate	Gelsedine
			bitter orange extract			isovanillin	Gelsemicine
			black bean			Isovitexin	Gelsemine
			black cohosh			Isoxanthohumol	Gemin A
			black cumin			Jaceidin 4'-O-glucuronide	Genipin
			black elderberry			Jaceosidin	Geniposide
			black mulberry			Juglone	Geniposidic acid
			black mulberry fruits			Kaempferide	Genistein
			black mustard			Kaempferol 3,7,4'-O-triglucoside	Genistein 7-O-beta-D-glucoside
			black pepper			Kaempferol 3,7-O-diglucoside	Genistein 8-C-glucoside
			black seed			Kaempferol 3-glucuronide	Genkwanin
			black soybean			Kaempferol 3-O-(2''-rhamnosyl-6''-acetyl-galactoside) 7-O-rhamnoside	Gentiacaulein
			black tea			Kaempferol 3-O-(2''-rhamnosyl-galactoside) 7-O-rhamnoside	Gentiodelphin
			blackberry			Kaempferol 3-O-(6''-acetyl-galactoside) 7-O-rhamnoside	Gentiopicrin
			blackcurrant			Kaempferol 3-O-(6''-malonyl-glucoside)	Gentisein
			blackcurrant juice			Kaempferol 3-O-acetyl-glucoside	Geosmin
			blackcurrent leaf			Kaempferol 3-O-galactoside 7-O-rhamnoside	Geraldone
			blackseed			Kaempferol 3-O-glucoside	Geranial
			blueberries			Kaempferol 3-O-glucosyl-rhamnosyl-galactoside	Geraniin
			blueberry			Kaempferol 3-O-glucosyl-rhamnosyl-glucoside	Geraniol
			blueberry Vaccinium corymbosum			Kaempferol 3-O-glucuronide	Geranyl acetate
			blueberry anthocyanin extracts			Kaempferol 3-O-rhamnoside	Geranyl diphosphate
			blueberry anthocyanins-enriched			Kaempferol 3-O-rhamnosyl-rhamnosyl-glucoside	Geranylgeraniol
			boldine			Kaempferol 3-O-rutinoside	Geranylgeranyl diphosphate
			bonito broth			Kaempferol 3-O-sophoroside 7-O-glucoside	Germacra-1(10),4,11(13)-trien-12-al
			borage			Kaempferol 3-O-sophoroside	Germacra-1(10),4,11(13)-trien-12-ol
			boron			Kaempferol 3-O-xylosyl-glucoside	Germacradienol
			brassica sprout			Kaempferol 3-O-xylosyl-rutinoside	Germacrene A acid
			bread			Kaempferol 7-O-glucoside	Germacrene B
			bread stick			Kaempferol	Germacrene C
			breads			Kahweol glucuronide	Germanicol
			breakfast cereal			Kahweol linoleate	Germine
			broccoli			Kahweol oleate	Gibberellin A1
			broccoli sprouts			Kahweol palmitate	Gibberellin A12
			brown algae			Kahweol stearate	Gibberellin A12 aldehyde
			brown rice			Kahweol sulfate	Gibberellin A14
			brown seaweeds			Kahweol	Gibberellin A14 aldehyde
			brussels sprouts			Kievitone	Gibberellin A15
			buckwheat			L-argininate	Gibberellin A15 open lactone
			buckwheat flour			L-Histidine	Gibberellin A19
			buckwheat protein extract			Lactucaxanthin	Gibberellin A20
			butter			Lactucin glucuronide	Gibberellin A24
			buttermilk			Lactucin sulfate	Gibberellin A29
			c-phycocyanin			Lactucin	Gibberellin A29-catabolite
			cabbage			Lactupicrin	Gibberellin A3
			cabbage juice			Lactuside A	Gibberellin A34
			cabbage juices			Lambertianin A	Gibberellin A34-catabolite
			cacao powder			Lambertianin B	Gibberellin A36
			cadmium			Lambertianin C	Gibberellin A37
			caffeic acid			Lambertianin D	Gibberellin A37 open lactone
			cake			Lampranthin II	Gibberellin A4
			cakes			Lariciresinol-sesquilignan	Gibberellin A44
			calcitonin			Lettucenin A	Gibberellin A44 diacid
			calcium			Leucine-betaxanthin	Gibberellin A5
			calcium supplement			Licoisoflavone A	Gibberellin A51
			camphoratus			Ligstroside	Gibberellin A51-catabolite
			cannabidiol			Ligstroside-aglycone	Gibberellin A53
			canned ground ham			Limonene	Gibberellin A53 aldehyde
			canned ground hams			Limonene-1,2-diol	Gibberellin A6
			canned mixed beans			Limonene-1,2-epoxide	Gibberellin A7
			canola			Limonene-1,2-glycol	Gibberellin A8
			capsaicin			Limonene-10-ol	Gibberellin A8-catabolite
			carota			Limonene-10-ol-glucuronide	Gibberellin A9
			carrageenan			Limonene-8,9-diol glucuronide	Gigantine
			carrots			Limonene-8,9-diol	Ginkgetin
			carum			Limonene-8,9-epoxide	Ginkgolide A
			casein			Limonin (17-beta-D-glucoside-)	Ginkgolide B
			castor			Limonin	Ginkgolide C
			caudata			Linalool (8-hydroxydihydro-)	Ginkgolide J
			caudatus			Linalool (cis-8-hydroxy-)	Ginkgolide M
			celery			Linalool (trans-8-hydroxy-)	Ginsenoside Re
			cereal			linalool oxide (cis-anhydrofuran)	Ginsenoside Rf
			cereals			linalool oxide (cis-furan)	Ginsenoside Rg1
			chamomile			Linalool oxide (cis-pyran)	Girgensonine
			chamomile essential			linalool oxide (trans-anhydrofuran)	Gitogenin
			channel catfish			linalool oxide (trans-furan)	Gitonin
			charantia			Linalool oxide (trans-pyran)	Gitoxin
			cheese			Linalool	Glabranin
			chelerythrine			linalool-glucuronic acid	Glabridin
			chelidonine			Linamarin	Glaucarubin
			cherries			Linustatin	Glaucarubinone
			cherry			Liquiritigenin	Glaucarubolone
			cherry syrup			Liquiritin	Glaucine
			cherry tomato			llkqnv!lnkvq	Glaucolide A
			chestnut			Longifolene	Glaucolide B
			chicken			Lotaustralin	Glechomanolide
			chickpea			Lubimin	Glepidotin A
			chickpea flour			Lucenin-2	Glepidotin B
			chickpeas			Lunularine	Glepidotin C
			chilli			lupanine	Gloriosine
			chillies			lupeol	Glucobrassicin
			chitosan			lupinine	Glucoconringiin
			chocolate			Lupulone	Glucofrangulin A
			chocolate-covered candy bar			Lutein 5,6-epoxide	Glucofrangulin B
			chocolates			Lutein	Glucoputranjivin
			chokeberry			Luteolin 7-O-(2-apiosyl-6-malonyl)-glucoside	Glucosisymbrin
			cholesterol			Luteolin 7-O-(2-apiosyl-glucoside)	Glucosyl-limonin
			cinnamon			Luteolin 7-O-diglucuronide	Glutinosone
			citrus			Luteolin 7-O-glucoside	Glyceocarpin
			citrus juices			Luteolin 7-O-glucuronide	Glyceollin III
			citrus leaf extract			Luteolin 7-O-malonyl-glucoside	Glycinoeclepin A
			clementine			Luteolin 7-O-rutinoside	Glycitein
			cloudberry			Luteolin	Glycitin
			cloudberry ( Rubus chamaemorus			Lycopene (tetra-cis)	Glycobismine A
			clove oil			Lycopene	Glycoperine
			cocoa			Lycoxanthin	Glycophymoline
			cocoa powder			Lysine	Glycosminine
			coconut			Lysine-betaxanthin	Glycyphyllin
			coconut flower sap			m-coumaric acid 3-O-sulfate	Glycyrrhetinate
			coconut oil			m-mentha-4,6-dien-8-ol	Glycyrrhizinate
			cocoyam			m-Trigallic acid	Gnetin A
			codliver			Malic acid	Gnidicin
			coenzyme Q10			Malvidin 3-O-(6''-acetyl-galactoside)	Gnididilatin
			coffee			Malvidin 3-O-(6''-acetyl-glucoside)	Gnididin
			coffee beans			Malvidin 3-O-(6''-caffeoyl-glucoside)	Gniditrin
			cold water extract ( CWE )			Malvidin 3-O-(6''-p-coumaroyl-glucoside)	Gomisin B
			common pink oleander			Malvidin 3-O-arabinoside	Gomisin L1 methyl ether
			common sage			Malvidin 3-O-galactoside	Gomphrenin-I
			common valerian			Malvidin glucuronide	Gomphrenin-V
			compounds			Malvidin	Gossypetin
			cone flower			Malvidin-3-O-glucoside	Gossypetin 8-rhamnoside
			congee			Malvin	Gossypol
			conventional wines			Mangiferin	Goyazensolide
			cooking oils			Mascaroside III	Gracillin
			cordata			Mascaroside IV	Gradolide
			corilagin			Mascaroside V	Gramine
			corn			maslinic acid (3-O-cis-p-Coumaroyl-)	Graminiliatrin
			corn flakes			maslinic acid (3-O-trans-p-Coumaroyl-)	Grandinol
			corn oil			Maslinic acid	Grandisin
			coronarium			Matricin	Granilin
			cottonseed			Medicagenic acid	Gratiogenin
			courbaril			Medioresinol	Graveoline
			cow origin dairy product			Melatonin	Grayanotoxin I
			cow origin milk			Melilotic acid	Grosshemin
			cow s			Mellein	Guaiazulene
			cow s milk			Menaquinone-7	Guaiol
			crab			Menthane (3,8-dihydroxy-p-, 7-carboxylic acid)	Guattegaumerine
			cranberries			Menthane (3,8-oxy-p-, 7-carboxylic acid)	Guibourtinidol-(4alpha->6)-catechin
			cranberry			Menthane (3-Hydroxy-p-, 7-carboxylic acid)	Guvacine
			cranberry juice			Menthane (3-hydroxy-p-, 9-carboxylic acid)	Gymnemic acid I
			cranberry juice cocktail			Menthane-3,7,8-triol (p-)	Gynocardin
			crayfish Procambarus clarkii			Menthane-3,7-diol (p-)	Gypenoside XXV
			crude			Menthane-3,8-diol (p-)	Gypsogenin
			crude extract			Menthane-3,8-diol glucuronide (p-)	Gypsogenin 3-O-rhamnosylglucuronide
			crustacean			Menthane-3,9-diol (p-)	Gyrocarpine
			cultivars			Menthol glucuronide	Haemanthamine
			cumin			Menthol	Halfordinol
			curcuma oil			Menthone	Hallactone A
			curcumin			Menthyl acetate	Hallactone B
			curry			Mesifurane sulfate	Hamaudol
			custard			Mesifurane	Haplodimerine
			cyanidin			Methane (3,8-dihydroxy-7-carboxylic acid)	Haplophyllidine
			cyclamate			Methionine sulfoxide-betaxanthin	Haplopine
			dairy			Methionine-betaxanthin	Harmaline
			dairy product			Methoxy carnosol	Harman
			dairy product fermented by lactobacilli			Methoxy-(+)-catechin-glucuronide	Harmine
			dairy products			Methoxy-(+)-catechin-sulfate	Harpagoside
			damnacanthal			Methoxy-(epi)catechin-3-O-gallate-sulfate	Harringtonine
			dark-green , leafy vegetables			Methoxy-(epi)catechin-3-O-gallate-sulfate-glucuronide	Harrisonin
			date			Methoxy-(epi)catechin-glucuronide	Harzianopyridone
			date palm			Methoxy-(epi)catechin-sulfate	Hasubanonine
			deer			Methoxy-(epi)gallocatechin-3-O-gallate-sulfate	Heavenly blue anthocyanin
			dehydroepiandrosterone			Methoxy-(epi)gallocatechin-glucuronide	Hecogenin
			delphinidin			Methoxy-(Epi)gallocatechin-sulfate	Hederagenin 3-O-arabinoside
			devil s claw			Methoxy-(epi)gallocatechin-sulfate-glucuronide	Helenalin
			diet			Methoxy-(−)-epicatechin-glucuronide	Heliamine
			diet high in fruits and vegetables			Methoxy-(−)-epicatechin-sulfate	Heliangin
			dioscin			Methoxy-(−)-epigallocatechin-glucuronide	Helianthoside A
			dong quai			Methoxy-(−)-epigallocatechin-sulfate	Heliettin
			donkey milk			Methoxy-(−)-epigallocatechin-sulfate-glucuronide	Heliosupine
			dried stigma of Crocus sativus flower			Methoxy-dihydroxybenzoic acid-glucuronide	Heliotridine
			drinking water			Methoxy-dihydroxybenzoic acid-sulfate	Heliotrine
			dry wines			Methoxy-hydroxybenzoic acid-glucuronide	Hellebrigenin 3-acetate
			durum wheat			Methoxy-hydroxybenzoic acid-sulfate	Hellebrin
			edodes			Methoxyeugenol glucuronide	Helminthosporal
			egg			Methoxyeugenol sulfate	Helminthosporol
			egg custard			Methoxyeugenol	Helminthosporoside A
			egg white			Methoxyphenylacetic acid	Helveticoside
			egg yolk			Methoxyphenylacetic acid-glucuronide	Hemigossypol
			enriched cereal grain products			Methoxyphenylacetic acid-O-glucuronide	Hernandezine
			ephedra			Methoxyrosmarinic acid-glucuronide	Hernandulcin
			ergot fungus			Methoxyrosmarinic acid-sulfate	Herniarin
			essential			Methyl allyl disulfide	Hesperetin
			essential oil			Methyl allyl thiosulfinate	Hesperetin 7-O-glucoside
			ethanol			Methyl carnosate	Hesperidin
			ethanol extract of Terminalia chebula			Methyl isothiocyanate	Heterodendrin
			ethanolic extract of Morus nigra			Methyl p-Coumaric acid	Hetisine
			ethyl acetate-soluble fraction of MCS-ext			Methyl-(-)-epicatechin sulfate	Hildecarpin
			eucalyptus			Methyl-(-)-epicatechin sulfoglucuronide	Himachalol
			eucalyptus globulus			Methyl-3,4-dihydroxybenzoate	Hinokiflavone
			extract			Methylcatechol-sulfate	Hinokinin
			extract (			Methylcyanidin 3-glucoside-glucuronide	Hispaglabridin A
			extract from a mixture of Dioscorea japonica and Dioscorea nipponica			Methylcyanidin glucuronide	Hispidol
			extract of Ginkgo biloba			Methylferulic acid	Hispidulin
			extract of Gracilaria changii			Methylgalangin	Hiyodorilactone A
			extracts			Methylpyrazine	Hodgkinsine
			fPEM			Methylpyrogallol-O-sulfate	Homocapsaicin
			faba			Methylquercetin diglucuronide	Homoeriodictyol
			faba bean			Methylvanillate	Homoeriodictyol chalcone
			falcarinol			Miyabenol C	Homostachydrine
			fat			Mono-demethylated pterostilbene glucuronide	Honokiol
			fat-free milk			Mono-demethylated pterostilbene sulfate	Hopane-29-acetate
			fennel			Mono-demethylated pterostilbene	Hordatine A
			fennel oil			Mono-hydroxylated pterostilbene glucuronide sulfate	Hordatine B
			fenugreek			Mono-hydroxylated pterostilbene glucuronide	Hordenine
			fermented			Mono-hydroxylated pterostilbene sulfate	Horhammericine
			fermented donkey			Mono-hydroxylated pterostilbene	Humilixanthin
			fermented donkey milk			Monotropein (6,7-dihydro-)	Humulene
			fermented milk			Monotropein	Humulone
			field beans			Morin	Huratoxin
			fish			Mozambioside	Hydnocarpic acid
			fish flakes			Mulberroside A	Hydrangenol
			fish flakes supplemented with			Multiflorine	Hydroquinidine
			fish flakes supplemented with the diatom Thalassiosira weissflogii			Mutatochrome	Hydroxy-gamma-sanshool
			fish oil			Muurolene-alpha	Hydroxyisopatchoulenone
			flavocoxid			Muurolene-gamma	Hydroxyvernolide
			flavonoid			Myo-inositol	Hygrine
			flaxseed			Myrcene (2-hydroxy, 1-carboxylic acid)	Hymatoxin A
			flaxseed oil			Myrcene (3-Hydroxy, 10-carboxylic acid)	Hymenoflorin
			folic			Myrcene	Hymenolin
			folic acid			Myrcene-1,2-glycol	Hymenoxon
			folinic acid			Myrcene-3(10)-glycol	Hypaconitine
			folinic acids			Myrcenol	Hypericin
			food			Myricetin 3-O-arabinoside	Hyperin
			foods			Myricetin 3-O-galactoside	Hypoglycin
			formula milk			Myricetin 3-O-glucoside	Hypoglycin B
			fortified			Myricetin 3-O-glucuronide	Hypolaetin
			fortified juice			Myricetin 3-O-rutinoside	Hypoxanthine
			fortified oil			Myricetin 5-O-glucuronide	Ibogaine
			fortified wine			Myricetin 7-O-glucuronide	Ibogamine
			foxtail			Myricetin	Icaceine
			foxtail millet			Myricitrin	Icacine
			foxtail millet s			Myristicin	Ichangin
			fresh chilli			Myrtenic acid	Ilexolide A
			fresh palm oil			Myrtenol	Imperatorin
			fresh water prawn			N-(2-furoyl)glycine	Imperialine
			fries			N-(2-Hydroxyphenyl)acetamide	Indaconitine
			frozen edamame			N-(2hydroxyphenyl) acetamide glucuronide	Indicaxanthin
			frozen fish			N-acetyl-S-(1Z)-propenyl-cysteine-sulfoxide	Indicine
			frozen fish meat			N-Acetyl-S-(2-carboxypropyl) cysteine	Indole-3-acetate
			frozen horse mackerel			N-acetyl-S-(3-cyano-2-(methylsulfanyl)propyl-cysteine	Ineketone
			frozen kidney			N-acetyl-S-(N-allylthiocarbamoyl)cysteine	Inflexin
			fruit			N-acetylalliin	Ingenol
			fruit and vegetable			N-Acetyldopamine-sulfate	Ingenol 3,20-dibenzoate
			fruit juice			N-caproylhistamine glucuronide	Inokosterone
			fruit juices			N-caproylhistamine	Integerrimine
			fruit of cactus pear			N-caproylhistidinol glucuronide	Intermedine
			fruits			N-caproylhistidinol	Inulicin
			galactomannan			N-caprylhistamine glucuronide	Inuline
			gallic acid			N-caprylhistamine	Inumakilactone A glycoside
			gamma-Mangostin			N-caprylhistidinol glucuronide	Ipecoside
			gamma-mangostin			N-caprylhistidinol	Ipolamiide
			garcinol			N-carbamoyl-2-amino-2-(4-hydroxyphenyl) acetic acid	Ipomeamarone
			garden pea			Naringenin 4'-O-glucoside	Irehine
			garland chrysanthemum			Naringenin	Iresinin I
			garlic			Naringenin-4',5-diglucuronide	Iridin
			garlic bulb			Naringenin-4'-glucuronide	Iridodial
			garlic essential oil			Naringenin-4'-sulfate	Iridomyrmecin
			garlic preparations			Naringenin-4´,7-diglucuronide	Iridotrial
			gelatin			Naringenin-5,7-diglucuronide	Irilone
			gerbils			Naringenin-5-glucuronide	Irinotecan
			ginger			Naringenin-7- sulfate	Irisolidone
			ginger cakes			Naringenin-7-glucoside	Irisxanthone
			ginger rhizome			Naringenin-7-glucuronide	Isoalantolactone
			ginkgo			Naringenin-diglucuronide	Isoandrocymbine
			ginseng			Naringenin-glucuronide	Isoastragaloside I
			ginsenoside			Naringenin-sulfate	Isoastragaloside II
			ginsenoside Rg2			Naringenin-sulfoglucuronide	Isoathyriol
			ginsenosides			Naringin 6'-malonate	Isobarbaloin
			glucans			Naringin	Isobatatasin I
			gluten			Narirutin 4'-O-glucoside	Isobavachalcone
			glycerrhitinic acid			Narirutin	Isobetanin
			glycyrrhetinic acid			Nasunin (-cis)	Isobrucein A
			glycyrrhizic acid			Nasunin (-trans)	Isobrucein B
			glycyrrhizin			Neobetanin	Isobutrin
			goldenseal			Neochlorogenic acid	Isocaryophyllene
			grain legumes			Neoeriocitrin	Isochamaejasmin
			grape			Neoglucobrassicin	Isochlorogenic acid b
			grape fruit			Neohesperidin	Isochondrodendrine
			grape juice			Neolinustatin	Isococculidine
			grape seed			Neoxanthin	Isocolumbin
			grape seed extract			Nepetin	Isocorydine
			grape seeds			Neral	Isodictamnine
			grape wine			Nerol	Isodomedin
			grapefruit			Neurosporene	Isodonal
			grapefruit juice			Nobiletin	Isoetin
			grapefruit seed extract			Nobilin	Isoficine
			grapefruits			Nomilin	Isoformononetin
			grapes			nootkatone 13,14-diol glucuronide	Isofucosterol
			green beans			Nootkatone	Isogentisin
			green bell pepper			Nootkatone-13,14-diol	Isohelenol
			green buckwheat juice			Noradrenaline (L-)	Isoliquiritigenin
			green coffee			Norbixin	Isolobinine
			green coffee beans			Nortrachelogenin	Isolycopsamine
			green tea			Nothofagin	Isomontanolide
			green tea extract			Nothofagin-glucuronide	Isomultiflorenol
			ground pepper			Nuatigenin	Isoorientin
			groundnut			O-Desmethylangolensin	Isoorientin 2''-O-rhamnoside
			groundnut oils			O-methyl piceatannol-monoglucuronide	Isopimaric acid
			guajava			O-methyl piceatannol-monosulfate	Isopimpinellin
			hard pretzel			O-Methyl(epi)catechin-3-O-gallate O-sulfate	Isopiperitenone
			hastatus			O-Methyl(epi)gallocatechin-3-O-gallate O-sulfate	Isoplumericin
			hawthorn			Obacunone	Isoprene
			hazel			Ocimene-beta	Isorhamnetin
			hazelnut			Ocimenol-cis	Isorhapontin
			herbal			Ocimenol-trans	Isosakuranetin
			herbs			octahydrocurcumin	Isosamidin
			highbush blueberry			Oenanthetol acetate	Isoscoparine
			honey			Officinalisnin I	Isoscutellarein
			horse chestnut			Oleanolic acid (Dihydroxyl-)	Isoswertisin 2''-rhamnoside
			horsebean			Oleanolic acid (Hydroxyl-)	Isotenulin
			human milk			Oleanolic acid 3-O-glucuronide	Isoterchebin
			huperzine			Oleanolic acid	Isothebaine
			hydrogenated vegetable oil			Oleanonic acid	Isouvaretin
			hydromethanolic extract of Citrullus lanatus			Oleocanthal	Isovitexin
			hypericum extracts			Oleoside 11-methylester	Ivalin
			indica			Oleoside dimethylester	Jacareubin
			infant food			Oleuropein	Jacobine
			infant foods			Oleuropein-aglycone	Japonine
			infant meal products			Onion sulphur-containing compounds	Jasmonate
			infant weaning foods			Orange flavanones	Jatrophatrione
			injera			Oxyresveratrol (cis-)	Jatrophone
			insulin			Oxyresveratrol 3′-O-β-D-glucoside	Jatrorrhizine
			involucrata			Oxyresveratrol	Jervine
			iron			Oxyresveratrol-2-O-β-D-glucuronosyl	Jesaconitine
			isorhapontigenin			Oxyresveratrol-4-O-β-D-glucoside	Jodrellin A
			isosilybin			Oxyresveratrol-glucuronide	Juglone
			jaboticaba			Oxyresveratrol-suplhate	Justicidin A
			jack fruit			p-HPEA-EA	Justicidin B
			jackfruit			p-HPEA-EDA	Juvabione
			japonica			p-Hydroxybenzaldehyde	Juvenile hormone III
			japonica rice cultivars			p-Hydroxybenzoic acid	Kadsurenone
			jiringa			p-mentha-1,8-dien-carboxylic-acid	Kadsurin A
			juice			p-Methoxycinnamaldehyde	Kaempferide
			juices			Paeonol	Kaempferol
			jujube			Pallidol 3, 3''-diglucoside	Kaempferol 3-O-beta-D-glucosyl-(1->2)-beta-D-glucoside
			kaki calyx			Pallidol 3-O-glucoside	Kaempferol 3-O-beta-D-glucosylgalactoside
			kale			Pallidol	Kaempferol 3-O-glucoside
			kava			Panaxydiol	Kaempferol 3-sophorotrioside
			kefir			Paniculoside VI	Kaempferol-3-O-galactoside
			kelps			Paradisin A	Kandelin A-1
			kidney beans			Paradisin B	Kansuinine B
			kiwi			Paradisin C	Karakoline
			kiwifruit			Paradol ([6]-)	Kaur-16-en-18-al
			koenigii			Paraxanthine	Kaur-16-en-18-ol
			konjac mannan			Parthenocissin A	Kaurenoic acid
			kudzu			Patchoulen-beta	Kawain
			lamb meat			Patuletin 3-O-(2''-feruloylglucosyl)(1->6)-[apiosyl(1->2)]-glucoside	Kazinol A
			langsdorffii			Patuletin 3-O-glucosyl-(1->6)-[apiosyl(1->2)]-glucoside	Khellin
			lavender			Patuletin glucuronide sulfate-methyl	Khellol glucoside
			leaf			Pebrellin	Kievitone
			leaf extract			Pedunculagin	Kievitone hydrate
			leafy vegetables			Pelargonidin 3-O-(6''-malonyl-glucoside)	Knightinol
			legume			Pelargonidin 3-O-(6''-succinyl-glucoside)	Knipholone
			legume seeds			Pelargonidin 3-O-arabinoside	Kokusaginine
			legumes			Pelargonidin 3-O-galactoside	Kolaflavanone
			lemon			Pelargonidin 3-O-glucoside	Korupensamine A
			lemon myrtle			Pelargonidin 3-O-glucosyl-rutinoside	Kreysigine
			lemon oil			Pelargonidin 3-O-rutinoside	Kurchessine
			lentils			Pelargonidin 3-O-sambubioside	Kuwanone G
			licorice			Pelargonidin 3-O-sophoroside	Kuwanone H
			licorice G. uralensis			Pelargonidin glucuronide	L-(+)-Anaferine
			licorice extract			Pelargonidin sulfate	L-Hyoscyamine
			licorice root			Pelargonidin	L-Pipecolate
			licorice root extract			Pelargonin	Labriformidin
			lime			Pelletierine ((-)-)	Labriformin
			linalool			Peonidin 3-glucoside glucuronide	Lacinilene C 7-methyl ether
			lingonberry			Peonidin 3-glucoside	Lactucaxanthin
			lingonberry ( Vaccinium vitis-idaea			Peonidin 3-O-(6''-acetyl-galactoside)	Lactucin
			linseed			Peonidin 3-O-(6''-acetyl-glucoside)	Lactupicrin
			linseed oil			Peonidin 3-O-(6''-malonyl-glucoside)	Lamioside
			liquorice			Peonidin 3-O-(6''-p-coumaroyl-glucoside)	Lamprolobine
			lobster			Peonidin 3-O-arabinoside	Lanceotoxin A
			longum			Peonidin 3-O-galactoside	Lanceotoxin B
			lotus			Peonidin 3-O-glucoside	Lancerin
			loureirii			Peonidin 3-O-rutinoside	Lapachol
			lozenges			Peonidin 3-rutinoside	Lappaconitine
			lutein			Peonidin glucuronide	Laricitrin
			lycopene			Peonidin	Laserolide sesqui
			mace			Perillic acid glucuronide	Laserpitin
			maize			Perillic acid	Lasiocarpine
			maize gluten			Perillic acid-8,9-diol	Lathodoratin
			malt			Perillyl alcohol	Lathyrol
			malvidin			Perillyl aldehyde metabolite 1	Latifoline
			mandarin			Perillyl aldehyde metabolite 2	Laudanine
			mandarin peel extract			Perillyl aldehyde metabolite 4	Laudanosine
			manganese			Perillyl aldehyde	Laurenobiolide sesqui
			mangosteen			Perillyl glycine	Lauric acid
			marigold			Perlolyrine	Lawsone
			marjoram volatile oil			Perseitol	Ledol
			meat			Petunidin 3,5-O-diglucoside	Leiokinine A
			melon			Petunidin 3-O-(6''-acetyl-galactoside)	Lemmatoxin
			menaquinone			Petunidin 3-O-(6''-acetyl-glucoside)	Lemobiline
			methanol extracts			Petunidin 3-O-(6''-p-coumaroyl-glucoside)	Lentiginosine
			methanolic extract of G. glabra			Petunidin 3-O-arabinoside	Leptodactylone
			methanolic extract of Gracilaria			Petunidin 3-O-galactoside	Leptosidin
			methanolic extract of Gracillaria changii			Petunidin 3-O-glucoside	Leucocyanidin
			methyl ester hydrochloride			Petunidin 3-O-rhamnoside	Leucodelphinidin
			microcorys extract			Petunidin 3-O-rutinoside	Leurosidine
			milk			Petunidin glucuronide	Leurosine
			milk fermented with Lactobacillus casei DM214			Petunidin	Levopimaradiene
			milk powder			Phaseoloside D	Levopimaric acid
			milk thistle			Phellandrene-alpha	Liatrin sesqui
			mint Ska Maria Pastora			Phellandrene-beta	Libanorin
			mint bush			Phenethyl alcohol	Licarin A
			miracle fruit			Phenethyl caffeate	Licoisoflavone A
			mistletoe			Phenethyl isothiocyanate	Ligulatin B
			mixture containing Scutellaria baicalensis and Bupleurum scorzonerifolfium			Phenethylamine	Lilaline
			monostachyus			Phenylacetic acid	Limonene
			muesli			Phenylalanine-betaxanthin	Limonene-1,2-epoxide
			mulberry			Pheophorbide a	Limonin
			mulberry fruits			Pheophytin	Linalool
			mulberry juice			Phloretic acid	Linalyl acetate
			mulberry leaf			Phloretin 2'-xyloglucoside	Linalyl diphosphate
			multivitamin			Phloretin sulfo-glucuronide	Linamarin
			mung bean			Phloretin	Linderane sesqui
			mung beans			Phloretin-2'-glucuronide	Lindheimerine
			muscadine grapes			Phloretin-2'-xylosyl-glucoside	Linifolin A
			mushroom			Phloretin-glucuronide	Linoleic acid
			mushrooms			Phloretin-sulfate	Linustatin
			mustard			Phloridzin	Lipiferolide
			myo-inositol			Phlorin	Liquiritigenin
			n-3			Phloroglucinaldehyde	Littorine
			n-3 PUFA			Phloroglucinol	Lobelanidine
			n-BuOH fraction of Dioscorea opposita			Phyllocactin	Lobelanine
			napobrassica			Phylloquinone	Lobeline
			naringenin			Physalien	Lochnericine
			naringin			Physoperuvine	Lochnerinine
			neferine			Phytanic acid	Loganate
			nephrotoxicity			Phytenic acid (3-methylene)	Loganin
			nepitrin			Phytenic acid (cis-delta 2-)	Lokundjoside
			nettle root extract			Phytenic acid (cis-delta 3-)	Lonchocarpenin
			niacin			Phytenic acid (trans-delta 2-)	Lonchocarpol A
			nicotinic acid			Phytenic acid (trans-delta 3-)	Longifolene
			nigrum			Phytoene	Lophenol
			nodosum			Phytofluene	Lophocerine
			non-alcoholic beverage made of red wine vinegar and grape juice			Phytol	Lophophorine
			nonfermented ginseng			Phytuberin	Loroglossol
			noni			Piceatannol (cis-)	Lotaustralin
			noni juice			Piceatannol 3-O-glucoside	Lotisoflavan
			notoginseng			Piceatannol	Lubimin
			nut			Piceatannol-diglucuronide	Lucenin-2
			nut galls			piceatannol-disulfate	Lucidin
			nut milk			Piceatannol-glucuronide	Lucidin omega-methyl ether
			nutmeg			piceatannol-sulfate	Lucumin
			nuts			Piceid (cis-)	Ludovicin A
			oak woods			Piceid (trans-)	Lunacridine
			oat			Piceid-glucuronide	Lunacrine
			oatmeal			Piceid-sulfate	Lunamarine
			oats			Pigment A	Lunularic acid
			octopus			Pimpinellin	Lunularin
			of 70 % ethanol extract of mulberry fruit			Pinene-alpha	Lupan-3beta,20-diol
			of AEOBS			Pinene-beta	Lupanine
			of CEFV			Pinocembrin	Lupeol
			of Citrus unshiu MARKOVICH			Pinostilbene	Lupeol acetate
			of DA-9801			Pinosylvin	Lupinine
			of DOB			Pinosylvin-glucuronide	Lupulone
			of EEMn			Pinotin A	Lutein
			of EETC			Pipecolic acid	Lutein 5,6-epoxide
			of EGb			Piperine	Luteoforol
			of HAEPD			Piperonal	Luteolin
			of HECL			Pisatin	Luteolin 7-O-(6''-malonylglucoside)
			of LGC			Poncirin	Luteolin 7-O-[beta-D-glucuronosyl-(1->2)-beta-D-glucuronide]
			of ME			Potentillin	Luteolin 7-O-[beta-D-glucuronosyl-(1->2)-beta-D-glucuronide]-4'-O-beta-D-glucuronide
			of MEPh			Prebetanin	Luteolin 7-O-beta-D-glucoside
			of MeOHGCM6 extract			Prenyl caffeate	Luteolin 7-O-glucuronide
			of P. dulce			Pristanic acid	Luteolinidin
			of PSp			Procyanidin B-type sulfate	Luteone
			of Physalis peruviana			Procyanidin dimer A2	Luvangetin
			of Pithecellobium dulce			Procyanidin dimer B1	Lycaconitine
			of SAME			Procyanidin dimer B2	Lycocernuine
			of aqueous extract of Ocimum basilicum seeds			Procyanidin dimer B3	Lycoctonine
			of chloroform extract of fermented Viola mandshurica			Procyanidin dimer B4	Lycopene
			of fennel oil			Procyanidin dimer B5	Lycopsamine
			of hydro-methanol extract of Rumex abyssinicus rhizome			Procyanidin dimer B7	Lycorine
			of hydroalcoholic fruit extract of P. dulce			Procyanidin trimer C1	Lycoxanthin
			of methanolic extract of Glycyrrhiza glabra			Procyanidin trimer C2	Lysergic acid
			of methanolic extract of Physalis			Prodelphinidin dimer B3	Lysergic acid diethylamide
			of methanolic extract of Sonchus asper			Progoitrin	Macarpine
			of saffron			Proline betaine	Macluraxanthone
			of water extract of C. unshiu peel			Proline-betaxanthin	Macoline
			officinalis			Proline-isobetaxanthin	Macrophylline
			oil			Propane-1-thiol	Maculine
			oil of Foeniculum vulgare Mill			Propane-2-thiol	Maculosidine
			oils			Propanethial S-oxide	Maculosine
			oleander			Protocatechualdehyde	Magnoflorine
			oleracea			Protocatechuic acid 4-O-glucoside	Magnolol
			olerciamide A			Protocatechuic acid	Magnosalicin
			oleuropein			Protocatechuic acid-3-O-glucuronide	Magnoshinin
			olive			Protocatechuic acid-3-O-sulfate	Mahuannin D
			olive oil			Protocatechuic acid-4-O-glucuronide	Makisterone B
			onion			Protocatechuic acid-4-O-sulfate	Mallotusinic acid
			onion extract			Protocatechuic aldehyde	Malonylapiin
			orange			Protopanaxadiol	Malonylawobanin
			orange fruit			Protopanaxatriol	Malonyldaidzin
			orange juice			Prunasin	Malonylgenistin
			orange juices			Prunetin	Malonylglycitin
			orange sweet potato			Prunin	Malonylshisonin
			oregano			Psoralen	Maltol
			organic			Pterostilbene sulfate	Malvalic acid
			organic wines			Pterostilbene	Malvidin
			oven-baked French fries			Pterostilbene-glucuronide	Malvidin 3-O-glucoside
			oxythiamine			Puerarin	Malvidin-3-(p-coumaroyl)-rutinoside-5-glucoside
			oyster			Punicalagin	Malvin
			oyster ( Ostrea plicatula Gmelin ) polysaccharides ( OPS )			Punicalin A	Mammeisin
			oyster mushroom			Punicalin B	Mancinellin
			palm			Punigluconin	Mangiferin
			palm oil			Putrescine	Mangostin
			panduratin A			Pyrogallol 1-O-sulfate	Manniflavanone
			paniculata			Pyrogallol	Marchantin A
			paniculata K.			Pyrogallol-2-O-sulfate	Maritimetin
			papaya			Quadrangularin A	Marmesin
			papaya methanol extract			Quercetin 3'-O-glucuronide	Marrubiin
			papaya seed oil			Quercetin 3'-O-sulfate	Mascaroside
			paracasei A221			Quercetin 3,4'-O-diglucoside	Matairesinol
			paraquat			Quercetin 3-arabinoside	Matricin
			parsley			Quercetin 3-galactoside	Matrine
			passion fruit			Quercetin 3-O-(6-malonyl-glucoside)	Mearsine
			passion fruit seed extract			Quercetin 3-O-(6''-acetyl-galactoside) 7-O-rhamnoside	Meconic acid
			pea			Quercetin 3-O-(6''-malonyl-glucoside) 7-O-glucoside	Medicagenic acid 3-O-triglucoside
			pea .			Quercetin 3-O-(6''-malonyl-glucoside)	Medicarpin 3-O-glucoside-6'-malonate
			peach			Quercetin 3-O-acetyl-rhamnoside	Megaphone
			peanut			Quercetin 3-O-galactoside 7-O-rhamnoside	Melampodin A sesqui
			peanut butter			Quercetin 3-O-glucosyl-rhamnosyl-galactoside	Melampodinin sesqui
			peanuts			Quercetin 3-O-glucosyl-rhamnosyl-glucoside	Melannin
			pear			Quercetin 3-O-glucosyl-xyloside	Melatonin
			pearl millet			Quercetin 3-O-glucuronide	Melicopicine
			peas			Quercetin 3-O-rhamnosyl-galactoside	Melicopine
			pectolinarigenin			Quercetin 3-O-rhamnosyl-rhamnosyl-glucoside	Mellitoxin
			peonidin			Quercetin 3-O-sophoroside	Melochinone
			pepper			Quercetin 3-O-xyloside	Menthofuran
			perforatum			Quercetin 3-O-xylosyl-glucuronide	Mesaconitine
			perilla			Quercetin 3-O-xylosyl-rutinoside	Mescaline
			persimmon			Quercetin 4'-O-glucoside	Mesembrenone
			persimmons			Quercetin 4'-O-glucuronide	Mesembrine
			phaseolin			Quercetin 4'-sulfate	Mesembrinol
			phenolic			Quercetin 7,4'-O-diglucoside	Messagenin
			phyllo			Quercetin 7-O-glucuronide	Mesuaxanthone A
			phylloquinone			Quercetin 7-O-sulfate	Mesuaxanthone B
			piceatannol			Quercetin diglucuronide	Meteloidine
			piment			Quercetin disulfate	Methyl glucosinolate
			pinitol			Quercetin glucose glucuronide	Methylconiine
			piperine			Quercetin glucuronide sulfate	Methyllycaconitine
			pitanga			Quercetin glucuronide	Methylprotodioscin
			plant extracts			Quercetin sulfate	Methysticin
			plant-derived beverages			Quercetin	Mexicanin E
			plants			Quercitrin	Mexicanin I
			pokeweed			Quinic acid	Mezerein
			pokeweed plant			R-(+)-Equol	Michelenolide
			polished rice			Rebaudioside A	Micheliolide
			polyherbal premix			Rebaudioside B	Microhelenin A
			polysaccharide of Spirulina platensis			Rebaudioside C	Microhelenin C
			polysaccharides extracted from the Egyptian mango Mangifera indica			Rebaudioside D	Microlenin
			pomegranate			Rebaudioside E	Micromelin
			pomegranate juice			Rebaudioside F	Mikanolide
			pomegranate seeds			Rebaudioside R	Millettone
			pomelo			Rebaudioside S	Minovincinine
			pomelo extract			Resorcinol	Miraxanthin-I
			popcorn			Resveratrol (cis-)	Miraxanthin-II
			poppy			Resveratrol (trans-)	Miraxanthin-III
			pork			Resveratrol 4'-glucoside	Miraxanthin-V
			porridge oats			Resveratrol 5-O-glucoside	Miroestrol
			potato chips			Resveratrol disulfate	Molephantin
			poultry			resveratrol glucuronide	Molephantinin
			premix			Resveratrol ribosyl sulfate	Monardaein
			preserved fruit			resveratrol sulfate	Monocrotaline
			primrose			resveratrol sulfoglucuronide	Monotropein
			primrose oils			resveratrol-3-O-glucuronide	Montanin
			proanthocyanidins			resveratrol-4′-O-sulfate	Montanin A
			propolis			resveratrol-glucoside-phosphate	Montanol
			protein			Resveratrol-glucoside-phosphate-glycerol	Moracin A
			protopanaxadiol ( PD ) ginsenosides			resveratrol-sulfate	Morelensin
			protopanaxatriol ( PT ) ginsenosides			Resveratroloside	Morin
			psilocybes			Retinal	Morindaparvin A
			pumpkin seeds			Rhamnetin	Morindone
			pure plant extracts			Rhamnitol	Morphine
			quercetin			Rhaponticin	Morphinone
			quercitin			rhapontigenin glucuronide	Mucronulatol
			quince			Rhapontigenin	Mukaadial
			quinoa cultivars			rhapontin	Mulberrofuran A
			quinoa seeds			rhapontin-3'-glucuronide	Mulberrofuran C
			quinoas			Rheumlhasol A	Multigilin
			rainbow trout			Rheumlhasol B	Multiradiatin
			rainbow trout fillets			Rhoifolin 4'-O-glucoside	Multistatin
			rapeseed			Rhoifolin	Musaroside
			raspberries			Rishitin	Musca-aurin-I
			raspberry			Rose oxide (cis)	Musca-aurin-II
			raspberry Rubus ideus			Rose oxide (trans)	Musca-aurin-VII
			ready-to-eat cereals			Rosmadial	Muscapurpurin
			rebaudiana			Rosmadiphenol	Musennin
			red chilli			Rosmanol	Mycorradicin
			red deer			Rosmaquinone A	Myosmine
			red grapes			Rosmaquinone B	Myrcene
			red kidney			Rosmarinic acid	Myricetin
			red kidney bean			Rosmarinic acid-glucuronide	Myricitrin
			red kidney beans			Rotundone	Myristic acid
			red raspberry			Rubixanthin	Myristicin
			red rice			Rubrofusarin	Myristoleic acid
			red wine			Rutin	Myrtenal
			red wine vinegar and grape juice			S-(Benzylcarbamothioyl)-L-cysteinylglycine	Myrtenic acid
			refined-grain			S-allylcysteine	Myrtenol
			regia			S-Allylmercapturic acid	N,N-Dimethyl-5-methoxytryptamine
			repeatedly heated palm			S-Methyl cysteine	N,N-Dimethyltryptamine
			repeatedly-heated vegetable			S-methyl-3(methylthio)thiopropionate	N-Carbamoylputrescine
			resveratrol			S-methyl-thioacrylate	N-Demethylnarwedine
			rhubarb			Sabinene	N-Formyldemecolcine
			riboflavin			Sabinene-hydrate (cis)	N-Methylflindersine
			rice			Sabinene-hydrate (trans)	N-Methylmescaline
			rice cultivars			Safrole	N-Methylnicotinate
			rice flour			Sageone	N-Methylpelletierine
			rice leaves			Sakuranetin	N-Methyltryptamine
			rice plants			Salicylic acid	N-Methyltyramine
			root vegetables			Salicyluric acid	Nagilactone C
			rosavin			Salsolinol ((-)-)	Nantenine
			roselle			Salsolinol-sulfate	Napelline
			rosemary			Sanguiin H-10	Narceine
			rosemary tea			Sanguiin H-2	Narcotoline
			rosmarinic acid			Sanguiin H-6	Naringenin
			rutabaga			Santolinatriene	Naringenin 7-O-beta-D-glucoside
			rutabaga sprout			Sarsasapogenin	Naringenin chalcone
			rutabaga sprouts			Sayanedine	Naringin
			rye			Schottenol ferulate	Narirutin
			rye ginger cakes			Scirpusin A	Narwedine
			saffron			Scoparone	Nemorensine
			sage			Scopolamine	Neoabietadiene
			sake			Scopoletin	Neoabietic acid
			sake cake			Scopolin	Neoastilbin
			sake-kasu			Scorzocreticoside I	Neocarlinoside
			salep			Scutellarein	Neocembrene
			salmon			Secoisolariciresinol di-O-glucoside	Neochlorogenic acid
			salt			Secoisolariciresinol	Neoeriocitrin
			sanguinarine			Secoisolariciresinol-sesquilignan	Neogitogenin
			sap			Selinene-beta	Neoglucobrassicin
			saponin			Serine-betaxanthin	Neohesperidin
			saponins			Serine-betaxantin	Neoisostegane
			sardine			Serotonin	Neolinustatin
			sativa oil			Sesamin	Neomenthyl acetate
			sativus			Sesaminol	Neopine
			sauerkraut			Sesamol	Neopinone
			sauerkraut juice			Sesamolin	Neoquassin
			sauerkraut juices			Sesamolinol	Neoschaftoside
			sausages			Seselin	Neotigogenin
			saw palmetto			Sesquiphellandrene	Neoxanthin
			scallop			Shikimate	Nepetalactone cis-trans-form
			scuppernongs			Shogaol ([6]-)	Nepetalactone trans-cis-form
			seafood			Sinalbin	Neriifolin
			seaweed			Sinapaldehyde	Nerol
			seaweed Sargassum muticum			Sinapic acid O-glucuronide	Nerolidol
			seaweed calcium			Sinapic acid sulfate	Nerolidyl diphosphate
			seaweed calcium extract			Sinapic acid	Neryl diphosphate
			seaweeds			Sinapic acid-O-sulfate	Nevadensin
			seed			Sinapine	Nicotinamide
			seed oils of blackcurrent			Sinensal-alpha	Nicotinate
			seeds			Sinensal-beta	Nicotinate D-ribonucleotide
			selenium			Sinensetin	Nicotine
			semi-skimmed milk			Sinigrin	Nicotinic acid adenine dinucleotide phosphate
			sesame			Sitostanol-beta	Nicotyrine
			sheabutter			Sitostanyl ferulate	Nigakihemiacetal A
			shiitake			Sitosterol ferulate	Nigakilactone A
			shijueming			Sitosterol	Nigakilactone B
			silybin			Sitosterol-beta	Nigakilactone C
			silychristin			Skatole	Nigakilactone D
			silydianin			Solamargine	Nigakilactone E
			silymarin			Solanidine	Nigakilactone F
			silymarine			Solanine (alpha-)	Nigakilactone G
			sinensis			Solasodine	Nigakilactone H
			skim-milk			Solasonine	Nigakilactone I
			sodium			Soy isoflavones	Nigakilactone J
[truncated: 884 more rows]
