# Supplementary material for: FooDrugs: a comprehensive food–drug interactions database with text documents and transcriptional data
Source: Database (Oxford). 2023 Nov 9;2023:baad075. doi: 10.1093/database/baad075 (PMC10640380; doi:10.1093/database/baad075)
Supplement: baad075_Supp [file baad075_supp.zip › Supplementary table 2.xlsx]

## Sheet: Hoja1
DFI corpus-drug annotations (Kim S, Choi Y, Won JH, Mi Oh J, Lee H. An annotated corpus from biomedical articles to construct a drug-food interaction database. J Biomed Inform. 2022 Feb;126:103985. )	ATC terms (https://www.whocc.no/)
emtricitabine	2-(4-chlorphenoxy)-ethanol
2-(4-chlorphenoxy)-ethanol	2-amino-1-phenylethanol derivatives
4-aminosalicylic acid	(2-benzhydryloxyethyl)diethyl-methylammonium iodide
4-dimethylaminophenol	3-oxoandrosten (4) derivatives
abacavir	4-aminosalicylic acid
abacavir sulfate	4-dimethylaminophenol
abaloparatide	5-androstanon (3) derivatives
abarelix	abacavir
abatacept	abaloparatide
abciximab	abarelix
Abelcet	abatacept
abemaciclib	abciximab
abetimus	abemaciclib
Abilify	abetimus
Abilify Maintena injection	abicipar pegol
abiraterone	abiraterone
abiraterone acetate	absorbable gelatin sponge
abobotulinumtoxinA	acadesine
Abraxane	acalabrutinib
absorbable gelatin sponge	acamprosate
acadesine	acarbose
acalabrutinib	ACE inhibitors and calcium channel blockers
acamprosate	ACE inhibitors and diuretics
Acanya	ACE INHIBITORS, COMBINATIONS
acarbose	ACE inhibitors, other combinations in ATC
Accolate	ACE inhibitors, plain
Accupril	ACE INHIBITORS, PLAIN
Accuretic	acebutolol
acebutolol	acebutolol and thiazides
acebutolol and thiazides	aceclidine
aceclidine	aceclidine, combinations
aceclidine, combinations	aceclofenac
aceclofenac	acefylline piperazine
acefylline piperazine	acemetacin
acemetacin	aceneuramic acid
aceneuramic acid	acenocoumarol
acenocoumarol	acepromazine
acepromazine	acetarsol
Acetaminophen	acetazolamide
acetarsol	acetic acid
acetazolamide	Acetic acid derivatives and related substances
acetohexamide	acetohexamide
acetohydroxamic acid	acetohydroxamic acid
acetohydroxamine acid	acetophenazine
acetophenazine	acetoxolone
acetoxolone	acetrizoic acid
acetrizoic acid	acetylcarnitine
acetylcarnitine	acetylcholine
acetylcholine	acetylcysteine
acetylcysteine	acetyldigitoxin
acetyldigitoxin	acetyldigoxin
acetyldigoxin	acetyldigoxin, combinations
acetyldigoxin, combinations	acetyldihydrocodeine
acetyldihydrocodeine	acetylglycinamide chloral hydrate
acetylleucine	acetylleucine
acetylsalicylic acid	acetylsalicylic acid
aciclovir	acetylsalicylic acid and corticosteroids
aciclovir, combinations	acetylsalicylic acid, combinations excl. psycholeptics
Aciphex	acetylsalicylic acid, combinations with proton pump inhibitors
acipimox	acetylsalicylic acid, combinations with psycholeptics
acitretin	aciclovir
aclarubicin	aciclovir, combinations
aclidinium bromide	Acid preparations, digestives
Aclovate	Acidifiers
acriflavinium chloride	acipimox
acrivastine	acitretin
Actemra	aclarubicin
Actimmune	aclidinium bromide
Activase	Acquired Abnormality
Actonel	Acridine derivatives, antiseptics and disinfectants
Actos	acriflavinium chloride
Acuvail	acrivastine
acyclovir	ACTH and synthetic analog preparations
Adacel	Actinomycines
Adagen	Activity
Adalat	adalimumab
adalimumab	Adamantane derivatives, dopaminergic
adapalene	adapalene
adapalene, combinations	adapalene, combinations
Adcetris	adefovir dipivoxil
Adcirca tablets	ademetionine
Adderall	adenosine
adefovir dipivoxil	adinazolam
ademetionine	adipiodone
Adempas Tablet	adrafinil
adenosine	adrenalone
adhesive remover	Adrenergic and dopaminergic agents combinations
adinazolam	Adrenergic and dopaminergic cardiac stimulants
adipiodone	ADRENERGICS FOR SYSTEMIC USE
Adlyxin	Adrenergics in combination with anticholinergics incl. triple combinations with corticosteroids
Admelog	ADRENERGICS, INHALANTS
ado-trastuzumab emtansine	Adrenergics inhalants in combination with corticosteroids or other drugs, excl. anticholinergics
adrafinil	Adrenergics systemic drugs and other drugs for obstructive airway diseases
adrenalone	afamelanotide
Advair diskus 100/50	afatinib
Advair diskus 250/50	afelimomab
Advair diskus 500/50	aflibercept
Advair HFA	agalsidase alfa
Advate	agalsidase beta
Adynovate	Age Group
afamelanotide	AGENTS ACTING ON THE RENIN-ANGIOTENSIN SYSTEM
afatinib	AGENTS AGAINST AMOEBIASIS AND OTHER PROTOZOAL DISEASES
afelimomab	AGENTS AGAINST LEISHMANIASIS AND TRYPANOSOMIASIS
Afinitor	Agents for dermatitis, excluding corticosteroids
Afinitor Disperz	AGENTS FOR TREATMENT OF HEMORRHOIDS AND ANAL FISSURES FOR TOPICAL USE
aflibercept	Agni casti fructus
Afstyla	agomelatine
agalsidase alfa	ajmaline
agalsidase beta	alanyl glutamine
Agni casti fructus	alaproclate
agomelatine	albendazole
Agrylin	albiglutide
Aimovig	albinterferon alfa-2b
AirDuo RespiClick	albumin
ajmaline	albumin tannate
Ajovy	albumin tannate, combinations
Akynzeo capsule	alcaftadine
alanyl glutamine	alclofenac
alaproclate	alclometasone
Alaway	alcuronium
albendazole	Aldehydes and derivatives
Albenza tablets	aldesleukin
albiglutide	aldesulfone sodium
albinterferon alfa-2b	Aldose reductase inhibitors used in diabetes
albumin tannate	aldosterone
albumin tannate, combinations	Aldosterone antagonists
albumin-bound paclitaxel	alectinib
albuterol	alefacept
albuterol hfa	alemtuzumab
albuterol inhalation solution	alendronic acid
albuterol sulfate	alendronic acid and alfacalcidol, sequential
alcaftadine	alendronic acid and colecalciferol
alclofenac	alendronic acid, calcium and colecalciferol, sequential
alclometasone	alfa1 antitrypsin
alclometasone dipropionate	alfacalcidol
alcuronium	alfaxalone
Aldactazide	alfentanil
Aldactone	alfuzosin
Aldara	alfuzosin and finasteride
aldesleukin	algeldrate
aldesulfone sodium	alginic acid
aldosterone	alglucerase
Aldurazyme	alglucosidase alfa
Alecensa	alimemazine
alectinib	ALIMENTARY TRACT AND METABOLISM DRUGS
alefacept	alipogene tiparvovec
alemtuzumab	alirocumab
alendronate	aliskiren
alendronic acid	aliskiren, amlodipine and hydrochlorothiazide
alfa1 antitrypsin	aliskiren and amlodipine
alfacalcidol	aliskiren and hydrochlorothiazide
Alfamino Infant	alitretinoin
Alfamino Junior	alizapride
alfaxalone	Alkaloids, excl. rauwolfia, antihypertensives
alfentanil	Alkaloids, excl. rauwolfia, in combination with diuretics
alfuzosin	Alkyl sulfonate alkylating agents
alfuzosin	ALKYLATING AGENTS
alfuzosin and finasteride	ALL OTHER NON-THERAPEUTIC PRODUCTS
algeldrate	ALL OTHER THERAPEUTIC PRODUCTS
alginic acid	Allergen extracts
alglucerase	ALLERGENS
alglucosidase alfa	allergic disease test diagnostic agents
alimemazine	allobarbital
Alimta	allopurinol
Alinia tablets	allopurinol, combinations
alipogene tiparvovec	allylestrenol
Aliqopa	almagate
alirocumab	almasilate
aliskiren	alminoprofen
aliskiren # amlodipine	almitrine
alitretinoin	almotriptan
alizapride	alogliptin
Allegra OTC	aloglutamol
allobarbital	alosetron
allopurinol	aloxiprin
allopurinol, combinations	alpelisib
allylestrenol	Alpha and beta blocking agents
almagate	Alpha and beta blocking agents and other diuretics
almasilate	Alpha and beta blocking agents and thiazides
alminoprofen	Alpha- and beta-adrenoreceptor agonist inhalants
almitrine	Alpha- and beta-adrenoreceptor agonist, systemic drugs
almotriptan	Alpha glucosidase inhibitors, blood glucose lowering
alogliptin	Alpha-adrenoreceptor antagonists and diuretics
alogliptin # metformin HCL	Alpha-adrenoreceptor antagonists, benign prostatic hypertrophy
alogliptin # pioglitazone	Alpha-adrenoreceptor antagonists, peripherally acting
aloglutamol	alprazolam
alosetron	alprenolol
alosetron HCL	alprostadil
aloxiprin	alsactide
Alphagan P 1%	alteplase
Alphanate injection	althea root
AlphaNine SD	altizide and potassium-sparing agents
Alphaquin HP cream	altretamine
alprazolam	alum
alprenolol	aluminium acetoacetate
Alprolix Powder	aluminium acetotartrate
alprostadil	Aluminium agents, antiseptics and disinfectants
Alrex suspension .2%	Aluminium antacid compound combinations
alsactide	aluminium chloride
Altace	aluminium chlorohydrate
alteplase	aluminium clofibrate
althea root	aluminium glycinate
altretamine	aluminium hydroxide
aluminium acetoacetate	aluminium nicotinate
aluminium acetotartrate	aluminium oxide
aluminium chloride	aluminium phosphate
aluminium chlorohydrate	aluminium preparations
aluminium clofibrate	alverine
aluminium glycinate	alverine, combinations
aluminium hydroxide	alvimopan
aluminium nicotinate	amantadine
aluminium oxide	ambazone
aluminium phosphate	ambenonium
aluminium preparations	ambrisentan
aluminum chloride	ambrisentan and tadalafil
Alunbrig	ambroxol
alverine	ambutonium and psycholeptics
alverine, combinations	amcinonide
Alvesco	amenamevir
alvimopan	amezinium metilsulfate
amantadine	amfepramone
Amaryl	amfetamine
ambazone	Amide local anesthetic combinations
ambenonium	Amide local anesthetics
Ambien	amifampridine
AmBisome (injection)	amifostine
ambrisentan	amikacin
ambrisentan # tadalafil	amiloride
ambroxol	amineptine
ambutonium # psycholeptics	Amino Acid, Peptide, or Protein
amcinonide	Amino Acid Sequence
amezinium metilsulfate	amino acids
amfepramone	Amino acids and derivatives
amfetamine	Amino acids, incl. combinations with polypeptides
amifampridine	Amino Acids, I.V. solution additive
amifostine	Amino acids/carbohydrates/minerals/vitamins, combinations
amikacin	aminoacridine
amiloride	Aminoalkyl ethers, systemic antihistamines
amineptine	aminobenzoate potassium
aminoacridine	aminobenzoic acid
aminobenzoate potassium	aminobutyric acid
aminobenzoic acid	aminocaproic acid
aminobutyric acid	amino(diphenylhydantoin) valeric acid
aminocaproic acid	aminoglutethimide
aminoglutethimide	AMINOGLYCOSIDE ANTIBACTERIALS
aminohippuric acid	aminohippuric acid
aminolevulinic acid	aminolevulinic acid
aminomethylbenzoic acid	aminomethylbenzoic acid
aminophenazone	aminophenazone
aminophylline	aminophenazone, combinations excl. psycholeptics
aminophylline # adrenergics	aminophenazone, combinations with psycholeptics
aminophylline, combinations	aminophylline
amiodarone	aminophylline and adrenergics
amisulpride	aminophylline, combinations
Amitiza	Aminoquinoline antimalarials
amitriptyline	Aminosalicylic acid and derivatives
amlexanox	Aminosalicylic acid and similar agents
amlodipine	amiodarone
amlodipine # diuretics	amisulpride
amlodipine besylate	amitriptyline
ammonium chloride	amitriptyline and psycholeptics
amobarbital	amlexanox
amodiaquine	amlodipine
amorolfine	amlodipine and celecoxib
amoxapine	amlodipine and diuretics
Amoxapine	ammonium chloride
amoxicillin	amobarbital
amphotericin B	amodiaquine
amphotericin b lipid complex	amorolfine
amphotericin B, lipid-based	amoxapine
ampicillin	amoxicillin
ampicillin, combinations	amoxicillin and beta-lactamase inhibitor
amprenavir	Amphenicol antibacterials, systemic
amrinone	AMPHENICOLS
amrubicin	Amphibian
amsacrine	amphotericin B
amyl nitrite	ampicillin
Anafranil	ampicillin and beta-lactamase inhibitor
anagrelide	ampicillin, combinations
anagrelide hydrochloride	amprenavir
anakinra	amrinone
Analpram HC Cream	amrubicin
Anaprox	amsacrine
anastrazole	amyl nitrite
anastrozole	ANABOLIC AGENTS FOR SYSTEMIC USE
ancestim	ANABOLIC STEROIDS
Ancobon Caps	anagrelide
ancrod	anakinra
andexanet alfa	ANALGESICS
AndroGel	Analgesics and anesthetics
Android capsules	Anaplastic lymphoma kinase (ALK) inhibitors
androstanolone	anastrozole
anecortave	Anatomical Abnormality
anethole trithione	Anatomical Structure
Angeliq	ancestim
angiotensin II	ancrod
angiotensinamide	andexanet alfa
anidulafungin	Androgen, progestogen and estrogen in combination
anidulafungin IV	ANDROGENS
anileridine	Androgens and estrogens
aniracetam	ANDROGENS AND FEMALE SEX HORMONES IN COMBINATION
anistreplase	Androgens and female sex hormones in combination with other drugs
Anoro Ellipta	Androgens for topical use
antazoline	Androstan derivatives
anthrax antigen	androstanolone
anthrax immunoglobulin	anecortave
anti-D (rh) immunoglobulin	ANESTHETICS
antihemophilic factor	Anesthetics for topical use
antihypertensive combinations	ANESTHETICS, GENERAL
antiinfectives, combinations	anethole trithione
antimony pentasulfide	angiotensin II
antithrombin III	Angiotensin II receptor blockers (ARBs) and calcium channel blockers
anti-thymocyte globulin	Angiotensin II receptor blockers (ARBs) and diuretics
Antivert	ANGIOTENSIN II RECEPTOR BLOCKERS (ARBs), COMBINATIONS
Anusol-HC (cream)	Angiotensin II receptor blockers (ARBs), other combinations
apalutamide	Angiotensin II receptor blockers (ARBs), plain
Apidra	ANGIOTENSIN II RECEPTOR BLOCKERS (ARBs), PLAIN
apixaban	angiotensinamide
Apligraf	anidulafungin
apomorphine	anileridine
apraclonidine	Anilide analgesics and antipyretics
apremilast	Animal
aprepitant	animal allergen extracts
aprindine	aniracetam
Apriso	anistreplase
aprobarbital	ANTACIDS
apronal	antacids containing aluminium compounds
aprotinin	antacids containing calcium compounds
Aptiom Tablet	antacids containing combinations and complexes of aluminium, calcium and magnesium compounds
Aptivus capsules	antacids containing magnesium compounds
Aralast	Antacids, other combinations in ATC
Aranesp	Antacids with antiflatulents
arbekacin	Antacids with antispasmodics
arbutamine	Antacids with sodium bicarbonate
Arcapta neohaler	antazoline
Arestin	ANTERIOR PITUITARY LOBE HORMONES AND ANALOGUES
argatroban	ANTHELMINTICS
arginine glutamate	Anthracyclines and related substances
arginine hydrochloride	anthrax antigen
Aricept	anthrax immunoglobulin
Arimidex	Anthrax vaccines
aripiprazole	ANTI-ACNE PREPARATIONS
aripiprazole lauroxil	ANTI-ACNE PREPARATIONS FOR SYSTEMIC USE
Aristada	ANTI-ACNE PREPARATIONS FOR TOPICAL USE
armodafinil	ANTIADRENAL PREPARATIONS
Armour Thyroid	ANTIADRENERGIC AGENTS, CENTRALLY ACTING
Arnuity Ellipta	ANTIADRENERGIC AGENTS, GANGLION-BLOCKING
Aromasin	ANTIADRENERGIC AGENTS, PERIPHERALLY ACTING
Arranon	Antiallergic inhalants for obstructive airway diseases, excl. corticosteroids
arsenic trioxide	Antiallergic intestinal antiinflammatory drugs, excl. corticosteroids
arsthinol	Antiallergic nasal preparations for topical use, excl. corticosteroids
artemether	Anti-androgen hormone antagonists and related agents
artemether and lumefantrine	ANTIANDROGEN SEX HORMONES AND MODULATORS OF THE GENITAL SYSTEM
artemisinin	Antiandrogens and estrogens
artemotil	Antiandrogens, plain
artenimol	ANTIANEMIC PREPARATIONS
artenimol # piperaquine	ANTIARRHYTHMICS, CLASS I AND III
arterolane # piperaquine	Antiarrhythmics, class Ia
artesunate	Antiarrhythmics, class Ib
artesunate # amodiaquine	Antiarrhythmics, class Ic
artesunate # mefloquine	Antiarrhythmics, class III
artesunate # pyronaridine	ANTIBACTERIALS FOR SYSTEMIC USE
Arthrotec	Antibiotic
articaine	Antibiotic throat preparations
articaine, combinations	ANTIBIOTICS AND CHEMOTHERAPEUTICS, COMBINATIONS
Arzerra	ANTIBIOTICS AND CHEMOTHERAPEUTICS FOR DERMATOLOGICAL USE
ascorbic acid # calcium	Antibiotics and corticosteroids
asenapine	Antibiotics, Antitubercular
asenapine maleate	Antibiotics for systemic use
asfotase alfa	ANTIBIOTICS FOR TOPICAL USE
asfotase alfa injection	Antibiotics FOR TREATMENT OF HEMORRHOIDS AND ANAL FISSURES FOR TOPICAL USE
Asmanex HFA	Antibiotics, Gynecological
Asmanex Twisthaler	antibiotics in combination with other drugs
asparaginase	antibiotics, intestinal
aspirin EC	Antibiotics, ophthalmologic
aspoxicillin	ANTICESTODALS
Astagraf XL	ANTICHOLINERGIC AGENTS
Astelin	Anticholinergic mydriatics and cycloplegics
astemizole	Anticholinergics inhalants for obstructive airway diseases
Astepro	Anticholinesterase anti-dementia drugs
asunaprevir	Anticholinesterase parasympathomimetics
Atacand	Anticorticosteroids
Atacand HCT	anti-D (rh) immunoglobulin
ataluren	ANTI-DEMENTIA DRUGS
atazanavir	ANTIDEPRESSANTS
atazanavir # cobicistat	Antidepressants in combination with psycholeptics
atazanavir # ritonavir	Antidiarrheal microorganisms
atazanavir sulfate	ANTIDIARRHEAL MICROORGANISMS
atenolol	ANTIDIARRHEALS, INTESTINAL ANTIINFLAMMATORY/ANTIINFECTIVE AGENTS
atenolol # nifedipine	Antidotes
atenolol # other diuretics	ANTIEMETICS AND ANTINAUSEANTS
atenolol # thiazides	ANTIEPILEPTICS
atezolizumab	Anti-estrogens
Atgam	Antifibrinolytic amino acids
Ativan	ANTIFIBRINOLYTICS
atomoxetine	Antifungal Antibiotics, Topical
atomoxetine hcl	ANTIFUNGALS FOR DERMATOLOGICAL USE
Atopiclair Cream	Antifungals for systemic use
atorvastatin	ANTIFUNGALS FOR SYSTEMIC USE
atorvastatin # amlodipine	ANTIFUNGALS FOR TOPICAL USE
atorvastatin # ezetimibe	ANTIGLAUCOMA PREPARATIONS AND MIOTICS
atorvastatin # perindopril	Anti-gonadotropin-releasing hormones
atorvastatin calcium	Antigonadotropins and similar agents
atosiban	ANTIGOUT PREPARATIONS
atovaquone	ANTIHEMORRHAGICS
atovaquone # proguanil hcl	Antihidrotics
atracurium	ANTIHISTAMINES FOR SYSTEMIC USE
Atripla	Antihistamines for topical use
atropine	ANTIHYPERTENSIVES
atropine # psycholeptics	ANTIHYPERTENSIVES AND DIURETICS IN COMBINATION
atropine sulfate	Antihypertensives for pulmonary arterial hypertension
attapulgite	ANTIINFECTIVE DRUGS, OTOLOGIC
attapulgite, combinations	Antiinfective irrigating solution combinations
Aubagio tablets	Antiinfective irrigating solutions
auranofin	ANTIINFECTIVE OPHTHALMOLOGICS
aurothioglucose	Antiinfectives
aurotioprol	ANTIINFECTIVES AND ANTISEPTICS, EXCL. COMBINATIONS WITH CORTICOSTEROIDS
Auryxia Tablet	Antiinfectives and antiseptics for local oral treatment
Austedo	antiinfectives, combinations
Auvi-Q	ANTIINFECTIVES FOR SYSTEMIC USE
Avalide	Antiinfectives for treatment of acne
avanafil	ANTIINFECTIVES, OPHTHALMOLOGIC AND OTOLOGIC
Avandia tablets	ANTIINFECTIVES/ANTISEPTICS IN COMBINATION WITH CORTICOSTEROIDS
Avapro	ANTIINFLAMMATORY AGENTS AND ANTIINFECTIVES IN COMBINATION
Avastin	Antiinflammatory agents, non-steroidal, ophthalmologic
avatrombopag	Antiinflammatory agents, non-steroids and antiinfectives in combination
avelumab	ANTIINFLAMMATORY AGENTS, OPHTHALMOLOGIC
avibactam	ANTIINFLAMMATORY AND ANTIRHEUMATIC PRODUCTS
Avonex	ANTIINFLAMMATORY AND ANTIRHEUMATIC PRODUCTS, NON-STEROIDS
Avycaz Vials	Antiinflammatory preparations, non-steroids for topical use
axitinib	Antiinflammatory products for vaginal administration
Aygestin	ANTIINFLAMMATORY THERAPEUTIC RADIOPHARMACEUTICALS
azacitidine	ANTIINFLAMMATORY/ANTIRHEUMATIC AGENTS IN COMBINATION
azanidazole	Antiinflammatory/antirheumatic agents in combination with corticosteroids
azapetine	antilymphocyte immunoglobulin (horse)
azapropazone	ANTIMALARIALS
azatadine	ANTIMETABOLITES
azathioprine	ANTIMIGRAINE PREPARATIONS
azelaic acid	Antimony compounds for treatment of leishmaniasis and trypanosomiasis
azelastine	antimony pentasulfide
Azelastine nasal spray	ANTIMYCOBACTERIALS
azidamfenicol	ANTIMYCOTICS FOR SYSTEMIC USE
azidocillin	ANTINEMATODAL AGENTS
azilartan medoxomil	ANTINEOPLASTIC AGENTS
azilsartan medoxomil	ANTINEOPLASTIC AND IMMUNOMODULATING AGENTS
azithromycin	Antineovascularisation agents
azithromycin extended release	ANTIOBESITY PREPARATIONS, EXCL. DIET PRODUCTS
azlocillin	ANTIPARASITIC PRODUCTS, INSECTICIDES AND REPELLENTS
Azopt	ANTI-PARATHYROID AGENTS
aztreonam	ANTI-PARKINSON DRUGS
Azulfidine	Antipropulsives
bacampicillin	ANTIPROPULSIVES
bacitracin	ANTIPROTOZOALS
baclofen	ANTIPRURITICS, INCL. ANTIHISTAMINES, ANESTHETICS, ETC.
Bactrim	ANTIPSORIATICS
balsalazide	ANTIPSORIATICS FOR SYSTEMIC USE
balugrastim	ANTIPSORIATICS FOR TOPICAL USE
Balversa	ANTIPSYCHOTICS
bambuterol	Antiseptic throat preparations
bamethan	Antiseptics and corticosteroids
bamifylline	ANTISEPTICS AND DISINFECTANTS
bamipine	ANTISPASMODICS AND ANTICHOLINERGICS IN COMBINATION WITH OTHER DRUGS
Banzel	ANTISPASMODICS IN COMBINATION WITH ANALGESICS
Baqsimi	Antispasmodics in combination with other drugs
Baraclude Oral Solution	ANTISPASMODICS IN COMBINATION WITH PSYCHOLEPTICS
Baraclude tablets	Antispasmodics, psycholeptics and analgesics in combination
barbexaclone	antithrombin III
barbital	ANTITHROMBOTIC AGENTS
baricitinib	antithymocyte immunoglobulin (rabbit)
barnidipine	ANTITHYROID PREPARATIONS
Basaglar	ANTITREMATODALS
basiliximab	ANTIVARICOSE THERAPY DRUGS
batroxobin	Antivertigo preparations
Baxdela	ANTIVERTIGO PREPARATIONS
bazedoxifene	ANTIVIRALS FOR SYSTEMIC USE
BCG vaccine	Antivirals for treatment of HCV infections
Bebulin	Antivirals for treatment of HIV infections, combinations
becaplermin	Antivirals, ophthalmologic
beclamide	Antivirals, topical
beclometasone	Antracen derivatives, topical antipsoriatics
beclometasone # antibiotics	ANXIOLYTICS
beclomethasone dipropionate	apalutamide
Beconase AQ (nasal spray)	apixaban
bedaquiline	apomorphine
befunolol	APPETITE STIMULANTS
begelomab	apraclonidine
bekanamycin	apremilast
belatacept	aprepitant
Beleodaq Powder	aprindine
belimumab	aprobarbital
belinostat	apronal
belladonna total alkaloids	aprotinin
Belsomra	arbekacin
Belviq tablet	arbutamine
bemegride	Archaeon
bemiparin	argatroban
benazepril	arginine and lysine
benazepril # diuretics	arginine glutamate
benazepril HCTZ	arginine hydrochloride
bencyclane	aripiprazole
bendamustine	armodafinil
bendamustine HCl	Aromatase inhibitors
bendazac	Arsenic compounds, for amoebiasis and other protozoal diseases
Bendeka Injection	Arsenic compounds, for leishmaniasis and trypanosomiasis
bendroflumethiazide	Arsenic compounds, Gynecological
benfluorex	arsenic trioxide
benfotiamine	arsthinol
benidipine	artemether
Benlysta	artemether and lumefantrine
benorilate	artemisinin
benoxaprofen	Artemisinin and derivatives, combinations
benperidol	Artemisinin and derivatives, plain
benproperine	artemotil
benralizumab	artenimol
bentazepam	artenimol and piperaquine
bentiromide	ARTERIOLAR SMOOTH MUSCLE, AGENTS ACTING ON
Bentyl	arterolane and piperaquine
benzalkonium	artesunate
Benzamycin Topical Gel	artesunate and amodiaquine
benzathine benzylpenicillin	artesunate and mefloquine
benzatropine	artesunate and pyronaridine
benzbromarone	artesunate, sulfalene and pyrimethamine
benzethonium	articaine
benzethonium chloride	articaine, combinations
benzilone	artificial tears and other indifferent preparations
benziodarone	Aryloxyacetic acid derivatives, high-ceiling diuretics
benziodarone, combinations	ascorbic acid
benznidazole	ascorbic acid and calcium
benzocaine	ASCORBIC ACID (VITAMIN C), INCL. COMBINATIONS
benzoctamine	asenapine
benzododecinium	asfotase alfa
benzonatate	asparaginase
Benzonatate	aspoxicillin
benzoxonium chloride	astemizole
benzoyl peroxide	asunaprevir
benztropine	ataluren
Benztropine	atazanavir
benzydamine	atazanavir and cobicistat
benzyl alcohol	atazanavir and ritonavir
benzyl benzoate	atenolol
benzylpenicillin	atenolol and nifedipine
benzylthiouracil	atenolol and other diuretics
bephenium	atenolol and other diuretics, combinations
bepotastine besilate	atenolol and thiazides
bepridil	atenolol, thiazides and other diuretics
beraprost	atezolizumab
bergapten	atomoxetine
Berinert	atorvastatin
bermekimab	atorvastatin, acetylsalicylic acid and perindopril
besifloxacin	atorvastatin, acetylsalicylic acid and ramipril
Besivance	atorvastatin, amlodipine and perindopril
Besponsa	atorvastatin, amlodipine and ramipril
betacarotene	atorvastatin and acetylsalicylic acid
betahistine	atorvastatin and amlodipine
betaine	atorvastatin and ezetimibe
betaine anhydrous	atorvastatin and omega-3 fatty acids
betaine hydrochloride	atorvastatin and perindopril
betamethasone	atosiban
betamethasone cream	atovaquone
betanidine	atracurium
Betaseron	atropine
betaxolol	atropine and psycholeptics
betaxolol, combinations	attapulgite
betazole	attapulgite, combinations
bethanechol	auranofin
Bethkis Inhalation Solution	aurothioglucose
Betulae cortex	aurotioprol
bevacizumab	avanafil
bevantolol	avapritinib
bevantolol and thiazides	avatrombopag
Bevespi Aerosphere	avelumab
bevonium	Avermectines
bevonium and analgesics	avocado and soyabean oil, unsaponifiables
bevonium and psycholeptics	axicabtagene ciloleucel
bexarotene	axitinib
Beyaz	azacitidine
bezafibrate	azanidazole
bezitramide	azapetine
bezlotoxumab	azapropazone
Biafine	Azaspirodecanedione derivatives, anxiolytics
biapenem	azatadine
bibenzonium bromide	azathioprine
bibrocathol	azelaic acid
bicalutamide	azelastine
bictegravir	azidamfenicol
BiDil	azidocillin
bietaserpine	azilsartan medoxomil
bietaserpine and diuretics	azilsartan medoxomil and diuretics
bietaserpine, combinations	azithromycin
bifemelane	azithromycin, fluconazole and secnidazole
bifonazole	azlocillin
bifonazole, combinations	aztreonam
Biktarvy	bacampicillin
bilastine	bacitracin
bi-layered skin substitute	baclofen
Biltricide	Bacterial and viral vaccines, combined
bimatoprost	BACTERIAL AND VIRAL VACCINES, COMBINED
binimetinib	BACTERIAL VACCINES
bioallethrin	Bacterium
bioallethrin, combinations	baloxavir marboxil
biperiden	balsalazide
biphenylol	balugrastim
bisacodyl	bambuterol
bisacodyl, combinations	bamethan
bismuth subcitrate	bamifylline
bismuth subnitrate	bamipine
bisoprolol	barbexaclone
bisoprolol and amlodipine	barbital
bisoprolol and thiazides	Barbiturates and derivatives
bisoxatin	Barbiturates, combinations
bithionol	barbiturates for general anesthesia, in combination with other drugs
bitolterol	Barbiturates for general anesthesia, plain
bivalirudin	Barbiturates, hypnotics and sedatives, plain
bleomycin	barbiturates in combination with other drugs
blinatumomab	baricitinib
Blincyto	Barium sulfate containing X-ray contrast media
blood glucose monitor	barium sulfate with suspending agents
blood glucose strips	barium sulfate without suspending agents
blood plasma	barnidipine
boceprevir	basiliximab
Boost Kid Essentials	batroxobin
Boost Kid Essentials 1.5	bazedoxifene
Boost Original	BCG vaccine
Boost Plus	BCR-ABL tyrosine kinase inhibitors
Boost VHC	becaplermin
Boostrix	beclamide
bopindolol	beclometasone
boric acid	beclometasone and antibiotics
bornaprine	bedaquiline
bortezomib	befunolol
bosentan	begelomab
Bosulif	Behavior
bosutinib	beinaglutide
Botox	bekanamycin
botulinum antitoxin	belantamab mafodotin
botulinum toxin	belatacept
botulinum toxin type A	belimumab
brentuximab vedotin	belinostat
Breo Ellipta	Belladonna alkaloids, semisynthetic, quaternary ammonium compounds for functional gastrointestinal disorders
bretylium tosilate	Belladonna alkaloids, tertiary amines for functional gastrointestinal disorders
brexpiprazole	BELLADONNA AND DERIVATIVES CONTAINING DRUGS, PLAIN FOR FUNCTIONAL GASTROINTESTINAL DISORDERS
brexpiprazole tablet	Belladonna and derivatives in combination with analgesics
briakinumab	Belladonna and derivatives in combination with psycholeptics
brigatinib	belladonna total alkaloids
Brilinta Tablets	belladonna total alkaloids and psycholeptics
brimonidine	belotecan
brimonidine tartrate	bemegride
brinase	bemiparin
Brineura	bempedoic acid
brinzolamide	bempedoic acid and ezetimibe
brinzolamide suspension	benazepril
brinzolamide, combinations	benazepril and diuretics
Brisdelle Capsule	bencyclane
brivaracetam	bendamustine
Briviact	bendazac
brivudine	bendroflumethiazide
brodalumab	bendroflumethiazide and potassium
brodimoprim	bendroflumethiazide and potassium-sparing agents
bromazepam	benfluorex
bromazine	benfotiamine
bromelains	benidipine
bromfenac	benorilate
bromfenac sodium solution	benoxaprofen
bromhexine	benperidol
bromides	benproperine
bromisoval	benralizumab
bromochlorosalicylanilide	bentazepam
bromocriptine	bentiromide
bromocriptine	benzalkonium
bromocriptine mesylate	Benzamide antipsychotics
bromopride	benzathine benzylpenicillin
bromperidol	benzathine phenoxymethylpenicillin
brompheniramine	benzatropine
brompheniramine, combinations	benzbromarone
brotizolam	benzethonium
broxyquinoline	benzethonium chloride
brucella antigen	benzethonium chloride, combinations
Bryhali lotion	benzilone
bucetin	Benzimidazole derivatives, antinematodal
bucillamine	benziodarone
bucladesine	benziodarone, combinations
buclizine	benznidazole
buclizine, combinations	benzocaine
budesonide	benzoctamine
budesonide inhalation powder	Benzodiazepine derivative antiepileptics
budipine	Benzodiazepine derivative anxiolytics
bufexamac	Benzodiazepine derivative hypnotics and sedatives
buflomedil	Benzodiazepine related hypnotics and sedatives
buformin	benzododecinium
bufylline	Benzomorphan derivative analgesics
bumadizone	benzonatate
bumetanide	Benzothiazepine derivative selective calcium channel blockers with direct cardiac effects
bumetanide and potassium	benzoxonium chloride
bunaftine	benzoyl peroxide
buphenine	benzoyl peroxide, combinations
Buphenyl Powder	benzydamine
Buphenyl Tablet	benzyl alcohol
bupivacaine	benzyl benzoate
bupivacaine, combinations	benzylpenicillin
bupranolol	benzylthiouracil
buprenorphine	bephenium
buprenorphine and naloxone	bepridil
buprenorphine, combinations	beraprost
bupropion	bergapten
bupropion	bermekimab
bupropion	besifloxacin
bupropion and naltrexone	BETA BLOCKING AGENTS
burosumab	Beta blocking agents and calcium channel blockers
buserelin	BETA BLOCKING AGENTS AND OTHER DIURETICS
Buspar	BETA BLOCKING AGENTS AND THIAZIDES
buspirone	BETA BLOCKING AGENTS AND VASODILATORS
buspirone	Beta blocking agents, antiglaucoma preparations and miotics
busulfan	Beta blocking agents, non-selective
butalamine	Beta blocking agents, non-selective, and other diuretics
butamirate	Beta blocking agents, non-selective, and thiazides
butanilicaine	Beta blocking agents, non-selective, and vasodilators
butaperazine	Beta blocking agents, non-selective, thiazides and other diuretics
butenafine	Beta blocking agents, other combinations
butobarbital	BETA BLOCKING AGENTS, OTHER COMBINATIONS
butoconazole	Beta blocking agents, selective
butorphanol	Beta blocking agents, selective, and other diuretics
butriptyline	Beta blocking agents, selective, and thiazides
butylscopolamine	Beta blocking agents, selective, and vasodilators
Bydureon	Beta blocking agents, selective, thiazides and other diuretics
Byetta	BETA BLOCKING AGENTS, THIAZIDES AND OTHER DIURETICS
Bystolic	beta-Adrenergic Blocking Agents
Byvalson	betacarotene
c1 esterase inhibito	betahistine
c1 esterase inhibitor	betaine
c1-inhibitor, plasma derived	betaine hydrochloride
cabazitaxel	BETA-LACTAM ANTIBACTERIALS, PENICILLINS
cabergoline	Beta-lactamase inhibitors, systemic penicillins
Cabometyx	Beta-lactamase resistant penicillins
cabozantinib	Beta-lactamase sensitive penicillin combinations
cabozantinib s-malate	Beta-lactamase sensitive penicillins
cadexomer iodine	betamethasone
cadmium compounds	betamethasone and antibiotics
cadralazine	betamethasone and antiinfectives
Caduet	betamethasone and antiseptics
cafedrine	betamethasone and mydriatics
caffeine and sodium benzoate	betanidine
Calan	betaxolol
calcifediol	betaxolol, combinations
calcipotriene	betazole
calcipotriol	bethanechol
calcipotriol, combinations	betibeglogene autotemcel
calcitonin (human synthetic)	betrixaban
calcitonin (pork natural)	Betulae cortex
calcitonin (salmon synthetic)	bevacizumab
Calcitonin-salmon	bevantolol
calcitriol	bevantolol and thiazides
calcitriol	bevonium
calcium acetate	bevonium and analgesics
calcium alginate	bevonium and psycholeptics
calcium aminosalicylate	bexarotene
calcium carbimide	bezafibrate
calcium carbonate	bezitramide
calcium chloride	bezlotoxumab
calcium citrate	biapenem
calcium compounds	bibenzonium bromide
calcium dobesilate	bibrocathol
calcium folinate	bicalutamide
calcium glubionate	bietaserpine
calcium glucoheptonate	bietaserpine and diuretics
calcium gluconate	bietaserpine, combinations
calcium glycerylphosphate	bifemelane
calcium hexamine thiocyanate	bifonazole
calcium iopodate	bifonazole, combinations
calcium lactate	biguanide antimalarials
calcium lactate gluconate	biguanide blood glucose lower drugs
calcium laevulate	Biguanides and amidines as antiseptics and disinfectants
calcium levofolinate	bilastine
calcium pangamate	Bile acid sequestrants
calcium pantothenate	Bile acids and derivatives for bile therapy
calcium phosphate	BILE AND LIVER THERAPY DRUGS
calcium silicate	BILE THERAPY DRUGS
Calquence	bimatoprost
camazepam	binimetinib
camostat	bioallethrin
Campath 30mg	bioallethrin, combinations
camphora	Bioflavonoid drugs for capillary stabilizing
Camptosar	Biologic Function
camylofin	Biologically Active Substance
camylofin and analgesics	Biomedical Occupation or Discipline
canagliflozin	Biomedical or Dental Material
canagliflozin-metformin	biotin
canakinumab	biperiden
Canasa	biphenylol
Cancidas	Bird
candesartan	bisacodyl
candesartan and amlodipine	bisacodyl, combinations
candesartan and diuretics	bismuth preparations, combinations
candesartan cilextil	Bismuth preparations, intestinal adsorbents
candicidin	bismuth subcitrate
cangrelor	bismuth subcitrate, tetracycline and metronidazole
cannabidiol	bismuth subnitrate
cannabinoids	bisoprolol
canrenone	bisoprolol and acetylsalicylic acid
capecitabine	bisoprolol and amlodipine
caplacizumab	bisoprolol and thiazides
Capoten	bisoxatin
Caprelsa	Bisphosphonate drugs affecting bone structure and mineralization
capreomycin	Bisphosphonates, combinations affecting bone structure and mineralization
capsaicin	Bisquaternary ammonium compounds, ganglion-blocking antiandrenergic
capsaicin cream	bithionol
captodiame	bitolterol
captopril	bivalirudin
captopril	bleomycin
captopril and diuretics	blinatumomab
Carac Cream	BLOOD AND BLOOD FORMING ORGAN DRUGS
Carafate	BLOOD AND RELATED PRODUCTS
carbachol	Blood coagulation factors
Carbaglu	BLOOD GLUCOSE LOWERING DRUGS, EXCL. INSULINS
carbamazepine	blood plasma
carbamazepine	BLOOD SUBSTITUTES AND PERFUSION SOLUTIONS
carbamide	Blood substitutes and plasma protein fractions
carbamide, combinations	Blood tests, auxiliary products
carbasalate calcium	Blood transfusion, auxiliary products
Carbatrol	boceprevir
carbazochrome	Body Location or Region
carbenicillin	Body Part, Organ, or Organ Component
carbenoxolone	Body Space or Junction
carbetocin	Body Substance
carbidopa	Body System
carbimazole	Bone morphogenetic proteins
carbinoxamine	bopindolol
carbocisteine	bopindolol and other diuretics
carbocromen	boric acid
carbon dioxide producing drugs	Boric acid antiseptics and disinfectants
carboplatin	bornaprine
carboprost	bortezomib
carboprost tromethamine,USP	bosentan
carboquone	bosutinib
carbromal	botulinum antitoxin
carbutamide	botulinum toxin
carbuterol	B-Raf serine-threonine kinase (BRAF) inhibitors
cardioplegia solutions	bremelanotide
Cardizem	brentuximab vedotin
Cardura	bretylium tosilate
carfecillin	brexpiprazole
carfilzomib	briakinumab
carglumic acid	brigatinib
Carimune NF	brimonidine
carindacillin	brinase
cariprazine	brinzolamide
carisbamate	brinzolamide, combinations
carisoprodol	brivaracetam
carmofur	brivudine
carmustine	brodalumab
Carnitor	brodimoprim
caroverine	brolucizumab
carteolol	bromazepam
carteolol, combinations	bromazine
carumonam	bromelains
carvedilol	bromfenac
carvedilol and ivabradine	bromhexine
cascara	bromides
cascara, combinations	bromisoval
Casodex	bromochlorosalicylanilide
casopitant	bromocriptine
caspofungin	bromopride
caspofungin acetate	bromperidol
castor oil	brompheniramine
Catapres	brompheniramine, combinations
Catapres TTS -3	brotizolam
Cathflo	broxyquinoline
cathine	brucella antigen
cation exchange resins	Brucellosis vaccines
catridecacog	Bruton's tyrosine kinase (BTK) inhibitors
catumaxomab	bucetin
Caverject	bucetin, combinations excl. psycholeptics
Cayston	bucetin, combinations with psycholeptics
cediranib	bucillamine
cefacetrile	bucladesine
cefaclor	buclizine
cefadroxil	buclizine, combinations
cefalexin	budesonide
cefaloridine	budipine
cefalotin	bufexamac
cefamandole	buflomedil
cefapirin	buformin
cefatrizine	bufylline
cefazedone	bulevirtide
cefazolin	Bulk-forming laxatives
cefbuperazone	bumadizone
cefcapene	bumetanide
cefdinir	bumetanide and potassium
cefditoren	bumetanide and potassium-sparing agents
cefepime	bunaftine
cefepime and amikacin	buphenine
cefetamet	bupivacaine
cefixime	bupivacaine and meloxicam
cefmenoxime	bupivacaine, combinations
cefmetazole	bupranolol
cefminox	buprenorphine
cefodizime	buprenorphine, combinations
cefonicid	bupropion
cefoperazone	bupropion and naltrexone
ceforanide	burosumab
cefotaxime	buserelin
cefotetan	buspirone
cefotiam	busulfan
cefoxitin	butalamine
cefozopran	butamirate
cefpiramide	butanilicaine
cefpirome	butaperazine
cefpodoxime	butenafine
cefprozil	butizide and potassium-sparing agents
cefradine	butobarbital
cefroxadine	butoconazole
cefsulodin	butorphanol
ceftaroline	butriptyline
ceftaroline fosamil	Butylpyrazolidines, antiinflammatory and antirheumatic drugs
ceftazidime	butylscopolamine
cefteram	butylscopolamine and analgesics
ceftezole	Butyrophenone derivatives, antipsychotics
ceftibuten	c1-inhibitor, plasma derived
ceftizoxime	cabazitaxel
ceftobiprole medocaril	cabergoline
ceftolozane	cabotegravir
ceftriaxone	cabozantinib
ceftriaxone, combinations	cadexomer iodine
cefuroxime	cadmium compounds
cefuroxime and metronidazole	cadralazine
Celebrex	cafedrine
celecoxib	caffeine
Celexa	caffeine and sodium benzoate
celiprolol	calcifediol
CellCept	Calcineurin inhibitors
Celontin	calcipotriol
cenegermin	calcipotriol, combinations
cepeginterferon alfa-2b	Calcitonin gene-related peptide (CGRP) antagonists
ceratonia	calcitonin (human synthetic)
Cerdelga Capsule	calcitonin (pork natural)
Cerezyme	Calcitonin preparations
ceritinib	calcitonin (salmon synthetic)
cerium oxalate	calcitriol
cerivastatin	Calcium
cerliponase alfa	calcium acetate
cerliponase alpa	calcium acetate and magnesium carbonate
certolizumab pegol	calcium alginate
ceruletide	calcium aminosalicylate
cetiedil	Calcium antacid compound combinations
cetirizine	calcium carbimide
cetrimide	calcium carbonate
cetrimonium	CALCIUM CHANNEL BLOCKERS
cetrorelix	Calcium channel blockers and diuretics
cetrorelix acetate	CALCIUM CHANNEL BLOCKERS AND DIURETICS
Cetrotide injection	calcium chloride
cetuximab	calcium citrate
cetylpyridinium	calcium citrate lysine complex
cevimeline	Calcium, combinations with vitamin D and/or other drugs
cevimeline	calcium compounds
Chantix	calcium (different salts in combination)
Chemet Capsules	calcium dobesilate
chenodeoxycholic acid	calcium dobesilate, combinations
chiniofon	calcium folinate
chloral hydrate	calcium glubionate
chloralodol	calcium glucoheptonate
chlorambucil	calcium gluconate
chloramphenicol	calcium glycerylphosphate
chlorbenzoxamine	calcium hexamine thiocyanate
chlorcyclizine	CALCIUM HOMEOSTASIS
chlordiazepoxide	calcium iopodate
chlordiazepoxide	calcium lactate
chlorhexidine	calcium lactate gluconate
chlorhexidine, combinations	calcium laevulate
chlormadinone	calcium levofolinate
chlormadinone and estrogen	calcium pangamate
chlormethine	calcium pantothenate
chlormezanone	calcium phosphate
chlormidazole	calcium silicate
chlorobutanol	CALCIUM SUPPLEMENTS
chlorobutanol, combinations	camazepam
chloroform	camostat
chloroprocaine	camphora
chloropyramine	camylofin
chloropyramine, combinations	camylofin and analgesics
chloroquine	canagliflozin
chlorothiazide	canakinumab
chlorothiazide and potassium	candesartan
chlorothiazide, combinations	candesartan, amlodipine and hydrochlorothiazide
chlorotrianisene	candesartan and amlodipine
chloroxylenol	candesartan and diuretics
chlorphenamine	candicidin
chlorphenamine, combinations	cangrelor
chlorphenesin	cannabidiol
chlorphenoxamine	cannabinoids
chlorproethazine	canrenone
chlorpromazine	capecitabine
chlorpromazine	CAPILLARY STABILIZING AGENTS
chlorpropamide	caplacizumab
chlorprothixene	capmatinib
chlorquinaldol	capreomycin
chlortalidone	capsaicin
chlortalidone and potassium	Capsaicin and similar agents
chlortetracycline	captodiame
chlorthalidone	captopril
chlorthalidone	captopril and diuretics
chlorthalidone tablets, USP	carbachol
chlorzoxazone	Carbamate anxiolytics
Cholbam capsule	carbamazepine
cholera, live attenuated	Carbamic acid esters, centrally acting muscle relaxants
cholestyramine	carbamide
cholic acid	carbamide, combinations
cholic acid capsule	Carbamide products, emollients and protectives
choline alfoscerate	Carbapenems
choline fenofibrate	carbasalate calcium
choline salicylate	carbasalate calcium combinations excl. psycholeptics
choline theophyllinate	carbazochrome
cholinesterase	carbenicillin
chondrocytes, autologous	carbenoxolone
chondroitin sulfate	carbenoxolone, combinations excl. psycholeptics
choriogonadotropin alfa	carbenoxolone, combinations with psycholeptics
chorionic gonadotrophin	carbetocin
chorionic gonadotropin	carbimazole
chymopapain	carbinoxamine
chymotrypsin	carbocisteine
Cialis	carbocromen
cibenzoline	Carbohydrate nutrients
ciclesonide	Carbohydrate Sequence
cicletanine	carbohydrates
ciclobendazole	Carbohydrates/proteins/minerals/vitamins, combinations
ciclonicate	carbon dioxide
ciclonium and analgesics	carbon dioxide producing drugs
ciclopirox	carbon monoxide
ciclosporin	Carbonic anhydrase inhibitors, antiglaucoma drugs and miotics
cidofovir	carboplatin
cilansetron	carboprost
cilazapril	carboquone
cilazapril and diuretics	Carboxamide derivatives, antiepileptics
cilnidipine	carbromal
cilostazol	carbutamide
cilostazol	carbuterol
cimetidine	CARDIAC GLYCOSIDES
cimetidine, combinations	CARDIAC STIMULANTS EXCL. CARDIAC GLYCOSIDES
cimetropium bromide	CARDIAC THERAPY DRUGS
Cimicifugae rhizoma	cardioplegia solutions
CIMZIA	CARDIOVASCULAR SYSTEM DIAGNOSTIC RADIOPHARMACEUTICALS
cinacalcet	CARDIOVASCULAR SYSTEM DRUGS
cinacalcet HCl	carfecillin
cinchocaine	carfilzomib
cinchophen	carglumic acid
cineole	Caries prophylactic agent combinations
cinepazet	Caries prophylactic agents
cinepazide	carindacillin
cinitapride	cariprazine
cinnarizine	carisbamate
cinnarizine, combinations	carisoprodol
cinolazepam	carisoprodol, combinations excl. psycholeptics
cinoxacin	carisoprodol, combinations with psycholeptics
Cinqair	carmofur
Cinryze	carmustine
Ciprodex	caroverine
ciprofibrate	carteolol
ciprofloxacin	carteolol, combinations
ciprofloxacin and ornidazole	carumonam
ciprofloxacin and tinidazole	carvedilol
cisapride	carvedilol and ivabradine
cisatracurium	cascara
cisplatin	cascara, combinations
citalopram	casopitant
citalopram	caspofungin
citicoline	castor oil
citiolone	cathine
cladribine	cation exchange resins
clarithromycin	catridecacog
Claritin	catumaxomab
clebopride	cediranib
clefamide	cefacetrile
clemastine	cefaclor
clemastine, combinations	cefadroxil
clenbuterol	cefalexin
clenbuterol and ambroxol	cefaloridine
Cleocin	cefalotin
Cleocin Phosphate	cefamandole
clevidipine	cefapirin
clevudine	cefatrizine
clidinium and psycholeptics	cefazedone
Climara Pro 0.045mg/.015mg	cefazolin
clinclamycin phosphate gel	cefbuperazone
Clindagel Topical Gel	cefcapene
clindamycin	cefdinir
clindamycin phosphate	cefditoren
clindamycin, combinations	cefepime
clioquinol	cefepime and amikacin
clioquinol, combinations	cefetamet
clobazam	cefiderocol
clobenzorex	cefixime
clobetasol	cefmenoxime
clobetasol and antibiotics	cefmetazole
clobetasone	cefminox
clobutinol	cefodizime
clocortolone	cefonicid
clodantoin	cefoperazone
clodronic acid	cefoperazone and beta-lactamase inhibitor
clofarabine	ceforanide
clofarabine injection	cefotaxime
clofazimine	cefotaxime and beta-lactamase inhibitor
clofedanol	cefotetan
clofenamide	cefotiam
clofenamide and potassium	cefoxitin
clofenotane	cefozopran
clofenotane, combinations	cefpiramide
clofezone	cefpirome
clofibrate	cefpodoxime
clofibride	cefpodoxime and beta-lactamase inhibitor
clofoctol	cefprozil
Clolar	cefradine
clomethiazole	cefroxadine
clomethiazole, combinations	cefsulodin
clometocillin	ceftaroline fosamil
clomifene	ceftazidime
clomipramine	ceftazidime and beta-lactamase inhibitor
clomipramine hcl	cefteram
clomocycline	ceftezole
clonazepam	ceftibuten
clonazepam	ceftizoxime
clonidine	ceftobiprole medocaril
clonidine	ceftolozane and beta-lactamase inhibitor
clonidine and diuretics	ceftriaxone
clonidine patch	ceftriaxone and beta-lactamase inhibitor
clopamide	ceftriaxone, combinations
clopamide and potassium	cefuroxime
clopenthixol	cefuroxime and metronidazole
cloperastine	celecoxib
clopidogrel	celiprolol
clopidogrel bisulfate	Cell
cloprednol	Cell Component
cloranolol	Cell Function
clorazepate dipotassium	Cell or Molecular Dysfunction
clorexolone	cemiplimab
cloricromen	cenegermin
cloridarol	cenobamate
clorindione	Centella asiatica herba
clotiapine	CENTRAL NERVOUS SYSTEM DIAGNOSTIC RADIOPHARMACEUTICALS
clotiazepam	Centrally acting antiobesity products
clotrimazole	Centrally acting sympathomimetics
cloxacillin	cepeginterferon alfa-2b
cloxazolam	ceratonia
clozapine	ceritinib
coagulant complex inhibitor	cerium oxalate
coagulation factor IX	cerivastatin
coagulation factor ix (human)	cerliponase alfa
coagulation factor IX (rDNA)	certolizumab pegol
coagulation factor VII	ceruletide
coagulation factor VIIa	cetiedil
coagulation factor VIII	cetirizine
coagulation factor X	cetrimide
coagulation factor XIII	cetrimonium
Coartem	cetrorelix
cobamamide	cetuximab
cobicistat	cetylpyridinium
cobimetinib	cevimeline
cocaine	Charcoal preparations, intestinal absorbents
codeine	Chemical
codeine and ibuprofen	Chemical Viewed Functionally
codeine and paracetamol	Chemical Viewed Structurally
Colazal	Chemicals and reagents for analysis
colchicine	CHEMOTHERAPEUTICS FOR TOPICAL USE
Colcrys tablet	chenodeoxycholic acid
colecalciferol	chiniofon
colecalciferol, combinations	chloral hydrate
colesevelam	chloralodol
Colestid	chlorambucil
colestilan	chloramphenicol
colestipol	chlorbenzoxamine
colestipol	chlorcyclizine
colestipol hcl	chlordiazepoxide
colestyramine	chlorhexidine
colextran	chlorhexidine, combinations
colfosceril palmitate	Chlorine containing product ectoparasiticides
colistin	chlormadinone
collagen, combinations	chlormadinone and estrogen
collagenase	chlormadinone and ethinylestradiol
collagenase, combinations	chlormethine
Combigan	chlormezanone
combinations of barbiturates	chlormezanone, combinations excl. psycholeptics
combinations of electrolytes	chlormezanone, combinations with psycholeptics
combinations of penicillins	chlormidazole
combinations of sulfonamides	chlorobutanol
combinations of tetracyclines	chlorobutanol, combinations
combinations of xanthines	chloroform
Combivent Inhalation Aerosol	chloroprednisone and antiinfectives
Combivir tablets	chloroprocaine
Compleat	chloropyramine
Compleat Pediatric	chloropyramine, combinations
Complera	chloroquine
Concerta	chlorothiazide
conestat alfa	chlorothiazide and potassium
conivaptan	chlorothiazide, combinations
conjugated estrogens	chlorotrianisene
copanlisib	chloroxylenol
Copaxone	chlorphenamine
copper oleinate	chlorphenamine, combinations
copper sulfate	chlorphenesin
copper usnate	chlorphenoxamine
Cordarone	chlorphenoxamine, combinations
Coreg CR	chlorproethazine
Corgard	chlorpromazine
Corifact	chlorpropamide
corifollitropin alfa	chlorprothixene
Corlanor	chlorquinaldol
Cortef	chlortalidone
corticorelin	chlortalidone and potassium
corticotropin	chlortalidone and potassium-sparing agents
corticotropin (ACTH)	chlortetracycline
cortisone	chlorzoxazone
cortivazol	chlorzoxazone, combinations excl. psycholeptics
Corvert	chlorzoxazone, combinations with psycholeptics
Corzide	cholera, combinations with typhoid vaccine, inactivated, whole cell
Cosentyx	cholera, inactivated, whole cell
Cosmegen Injection	cholera, live attenuated
Cosopt	Cholera vaccines
Cotellic	cholic acid
Cozaar	choline alfoscerate
crataegus glycosides	Choline derivative muscle relaxants, peripherally acting
creatinolfosfate	Choline esters, parasympathomimetics
creosote	choline fenofibrate
Cresemba Capsule	choline salicylate
Cresemba Injection	choline theophyllinate
Crestor	choline theophyllinate and adrenergics
cridanimod	cholinesterase
crilanomer	chondrocytes, autologous
Crinone	chondroitin sulfate
crisaborole	chondroitin sulfate-iron complex
Crixivan	choriogonadotropin alfa
crizotinib	chorionic gonadotrophin
crofelemer	chromium (<o>51</o>Cr) chromate labelled cells
cromoglicic acid	chromium (<o>51</o>Cr) edetate
crospovidone	chymopapain
Cubicin injection	chymotrypsin
Cuprimine capsules	cibenzoline
Cuvitru	CICATRIZANTS
cyamemazine	ciclesonide
cyanocobalamin	cicletanine
cyanocobalamin tannin complex	ciclobendazole
cyanocobalamin, combinations	ciclonicate
cyclandelate	ciclonium and analgesics
cyclizine	ciclopirox
cyclizine, combinations	ciclosporin
cyclobarbital	cidofovir
cyclobenzaprine	cilansetron
cyclobutyrol	cilazapril
cyclofenil	cilazapril and diuretics
cycloguanil embonate	cilnidipine
cyclopentamine	cilostazol
cyclopenthiazide	cimetidine
cyclopentolate	cimetidine, combinations
cyclopentolate, combinations	cimetropium bromide
cyclophosphamide	Cimicifugae rhizoma
cycloserine	cinacalcet
Cycloset tablet	cinchocaine
cyclosporine	cinchophen
cyclothiazide	cineole
cyclothiazide and potassium	cinepazet
cyfluthrin	cinepazide
Cyklokapron	cinitapride
cymarin	cinnarizine
Cymbalta	cinnarizine, combinations
cypermethrin	cinolazepam
cyproheptadine	cinoxacin
cyproterone	ciprofibrate
cyproterone and estrogen	ciprofloxacin
Cyramza	ciprofloxacin and metronidazole
Cystadane	ciprofloxacin and ornidazole
Cystaran	ciprofloxacin and tinidazole
cysteamine	cisapride
cytarabine	cisatracurium
cytarabine and daunorubicin	cisplatin
cytarabine liposome	citalopram
cytisine	citicoline
cytomegalovirus immunoglobulin	citiolone
Cytomel	citric acid
Cytotec	cladribine
Cytra-K	clarithromycin
dabigatran etexilate	Classification
dabrafenib	clebopride
dacarbazine	clefamide
daclatasvir	clemastine
daclizumab	clemastine, combinations
Dacogen	clenbuterol
dacomitinib	clenbuterol and ambroxol
dactinomycin	clevidipine
dactinomycin injectable	clevudine
Daklinza	clidinium and psycholeptics
dalbavancin	clindamycin
Daliresp	clindamycin, combinations
dalteparin	Clinical Attribute
dalteparin sodium	Clinical Drug
Dalvance Vials	clioquinol
danaparoid	clioquinol, combinations
danazol	clobazam
dantrolene	clobenzorex
dantron	clobetasol
dantron, combinations	clobetasol and antibiotics
dantron, incl. combinations	clobetasone
dapagliflozin	clobetasone and antiinfectives
dapagliflozin and saxagliptin	clobutinol
dapiprazole	clocortolone
dapivirine	clodantoin
dapoxetine	clodronic acid
dapsone	clofarabine
daptomycin	clofazimine
Daraprim tablet	clofedanol
daratumumab	clofenamide
darbepoetin alfa	clofenamide and potassium
darifenacin	clofenotane
darunavir	clofenotane, combinations
darunavir and cobicistat	clofezone
Darzalex	clofibrate
dasabuvir	clofibride
dasatinib	clofoctol
dasiprotimut-T	clomethiazole
daunorubicin	clomethiazole, combinations
Daypro	clometocillin
deanol	clomifene
debrisoquine	clomipramine
decamethoxine	clomocycline
decamethrin	clonazepam
decitabine	clonidine
deferasirox	clonidine and diuretics
deferiprone	clonidine and diuretics, combinations with other drugs
deferoxamine	clopamide
defibrotide	clopamide and potassium
Defibrotide sodium	clopenthixol
Defitelio	cloperastine
deflazacort	clopidogrel
degarelix	cloprednol
dehydroemetine	cloranolol
delafloixacin	clorexolone
delafloxacin	clorexolone, combinations with psycholeptics
delamanid	cloricromen
delapril	cloridarol
delapril and diuretics	clorindione
delapril and manidipine	clotiapine
delavirdine	clotiazepam
delavirdine mesylate	clotrimazole
Delstrigo	cloxacillin
Delzicol DR Capsules	cloxazolam
demecarium	clozapine
demeclocycline	coagulation factor IX
demecolcine	coagulation factor IX, II, VII and X in combination
demegestone	coagulation factor VII
demoxytocin	coagulation factor VIIa
Demser capsules	coagulation factor VIII
denileukin diftitox	coagulation factor X
denosumab	coagulation factor XIII
deoxycholic acid	cobalt (<o>57</o>Co) cyanocobalamine
Depakene	cobalt (<o>58</o>Co) cyanocobalamine
Depakote	cobamamide
Depakote ER Tablets	cobicistat
Depakote Tablets	cobimetinib
Depo Estradiol	cocaine
Depo Provera	codeine
Depocyt	codeine and acetylsalicylic acid
Depo-Medrol	codeine and ibuprofen
Depo-subQ Provera 104	codeine and other non-opioid analgesics
Depo-Testosterone	codeine and paracetamol
deptropine	codeine, combinations excl. psycholeptics
dequalinium	codeine, combinations with psycholeptics
dermagraft	Cod-liver oil ointments
dermatan sulfate	colchicine
Dermazene cream	Colchicine derivatives, antineooplastic
desaspidin	colecalciferol
Descovy	colecalciferol, combinations
deserpidine	colesevelam
deserpidine and diuretics	colestilan
desfesoterodine	colestipol
desflurane	colestyramine
desipramine	colextran
desirudin	colfosceril palmitate
deslanoside	colistin
desloratadine	collagen
desmopressin	collagen, combinations
desmopressin acetate	collagenase
desogestrel	collagenase clostridium histolyticum
desogestrel and estrogen	collagenase, combinations
desonide	Colony stimulating factors
desonide and antiseptics	combination drugs used in erectile dysfunction
desoximetasone	combination of rauwolfia alkaloids and diuretics incl. other combinations
desoxycortone	Combination solutions for parenteral nutrition
Desoxyn tablet	Combinations for eradication of Helicobacter pylori
desoxyribonuclease	Combinations of adrenergics
desvenlafaxine	Combinations of antibacterials
Desyrel	COMBINATIONS OF ANTIBACTERIALS
Detachol	Combinations of antihistamines
Detrol	COMBINATIONS OF ANTIHYPERTENSIVES IN ATC-GR. C02
Detrol LA	Combinations of antineoplastic agents
deutetrabenazine	combinations of barbiturates
dexamethasone	combinations of corticosteroids
dexamethasone and antibiotics	combinations of different antibiotics
dexamethasone suspension	Combinations of drugs for treatment of tuberculosis
dexamethasone, combinations	combinations of electrolytes
dexamfetamine	combinations of imidazole derivatives
dexbrompheniramine	combinations of levothyroxine and liothyronine
dexchlorpheniramine	Combinations of oral blood glucose lowering drugs
dexetimide	combinations of penicillins
dexfenfluramine	Combinations of penicillins, incl. beta-lactamase inhibitors
dexibuprofen	combinations of rauwolfia alkaloids
Dexilant	combinations of rauwolfia alkoloids, combinations
dexketoprofen	combinations of sulfonamides
dexlansoprazole	Combinations of sulfonamides and trimethoprim, incl. derivatives
dexmedetomidine	combinations of tetracyclines
dexmethylphenidate	Combinations of various lipid modifying agents
Dexmethylphenidate	Combinations of vitamins
dexmethylphenidate hcl	combinations of xanthines
dexpanthenol	Conceptual Entity
dexrabeprazole	conestat alfa
dexrazoxane	Congenital Abnormality
dextranomer	conivaptan
dextrazoxane	conjugated estrogens
dextroamphetamine sulfate	conjugated estrogens and bazedoxifene
dextroamphetamine-amphetamine	Contact laxatives
dextroamphetamine-amphetamine	contact laxatives in combination
dextromethorphan	contact laxatives in combination with belladonna alkaloids
dextromoramide	CONTRACEPTIVES FOR TOPICAL USE
dextropropoxyphene	CONTRAST MEDIA
dextrothyroxine	copanlisib
dezocine	copper oleinate
Diabetisource AC	copper sulfate
diacerein	copper usnate
diamorphine	corifollitropin alfa
diastase	corticorelin
diatrizoic acid	Corticosteroid derivatives, antimigraine drugs
diazepam	CORTICOSTEROID DERMATOLOGICAL PREPARATIONS, PLAIN
diazepam	Corticosteroid nasal preparations for topical use
diazoxide	Corticosteroid ophthalmologic and otologic preparations
dibekacin	Corticosteroid ophthalmologic antiinflammatory agents, plain
dibenzepin	Corticosteroid otologicals
Dibenzyline	Corticosteroids
dibotermin alfa	Corticosteroids acting locally
dibromotyrosine	Corticosteroids and antiinfectives in combination
dibrompropamidine	Corticosteroids and antiinfectives in combination, opthalmologic
dibunate	Corticosteroids and antiinfectives in combination, opthalmologic and otologic
dibutylphthalate	Corticosteroids and antiinfectives in combination, otologic
dibutylsuccinate	Corticosteroids and mydriatics in combination
dichloralphenazone	Corticosteroids, combinations for treatment of acne
dichlorobenzyl alcohol	CORTICOSTEROIDS, COMBINATIONS WITH ANTIBIOTICS
dichlorophen	CORTICOSTEROIDS, COMBINATIONS WITH ANTISEPTICS
Diclegis Tablet	CORTICOSTEROIDS, DERMATOLOGICAL PREPARATIONS
diclofenac	Corticosteroids for local oral treatment
diclofenac and antiinfectives	CORTICOSTEROIDS FOR SYSTEMIC USE
diclofenac sodium	Corticosteroids for systemic use, combinations
diclofenac, combinations	CORTICOSTEROIDS FOR SYSTEMIC USE, COMBINATIONS
diclofenamide	CORTICOSTEROIDS FOR SYSTEMIC USE, PLAIN
dicloxacillin	Corticosteroids, moderately potent, combinations with antibiotics
dicoumarol	Corticosteroids, moderately potent, combinations with antiseptics
dicyclomine	Corticosteroids, moderately potent (group II)
dicycloverine	Corticosteroids, moderately potent, other combinations
didanosine	CORTICOSTEROIDS, OTHER COMBINATIONS
dienestrol	Corticosteroids, potent, combinations with antibiotics
dienogest	Corticosteroids, potent, combinations with antiseptics
dienogest and estradiol	Corticosteroids, potent (group III)
dienogest and estrogen	Corticosteroids, potent, other combinations
diethyl ether	Corticosteroids, topical for treatment of hemorrhoids and anal fissures
diethylcarbamazine	Corticosteroids, very potent, combinations with antibiotics
diethylstilbestrol	Corticosteroids, very potent, combinations with antiseptics
diethyltoluamide	Corticosteroids, very potent (group IV)
difemerine	Corticosteroids, very potent, other combinations
difenoxin	Corticosteroids, weak, combinations with antibiotics
difenpiramide	Corticosteroids, weak, combinations with antiseptics
difetarsone	Corticosteroids, weak (group I)
diflorasone	Corticosteroids, weak, other combinations
Diflucan	Corticosteroids/antiinfectives/mydriatics in combination
diflucortolone	corticotropin
ethinylestradiol	cortisone
diflunisal	cortivazol
difluprednate	Cosmetics
difluprednate emulsion	COUGH AND COLD PREPARATIONS
digitalis antitoxin	cough suppressants and expectorants
digitalis leaves	COUGH SUPPRESSANTS AND EXPECTORANTS, COMBINATIONS
digitoxin	cough suppressants and mucolytics
digoxin	COUGH SUPPRESSANTS, EXCL. COMBINATIONS WITH EXPECTORANTS
dihexyverine	Coxibs
dihydralazine	crataegus glycosides
dihydralazine and diuretics	creatinolfosfate
dihydrocodeine	creosote
dihydrocodeine, combinations	cridanimod
dihydroergocristine	crilanomer
dihydroergocryptine mesylate	crisaborole
dihydroergotamine	crizanlizumab
dihydrostreptomycin	crizotinib
dihydrotachysterol	crofelemer
diiodohydroxypropane	cromoglicic acid
diiodohydroxyquinoline	cromoglicic acid, combinations
diiodotyrosine	crospovidone
diisopromine	Curare alkaloid muscle relaxants, peripherally acting
Dilacor	cyamemazine
Dilantin	cyanocobalamin
dilazep	cyanocobalamin, combinations
diloxanide	cyanocobalamin tannin complex
diltiazem	cyclandelate
diltiazem	Cyclic amines, direct acting antivirals
dimazole	Cyclin-dependent kinase (CDK) inhibitors
dimefline	cyclizine
dimemorfan	cyclizine, combinations
dimercaprol	cyclobarbital
dimetacrine	cyclobenzaprine
dimethoxanate	cyclobutyrol
dimethyl fumarate	cyclofenil
dimethyl sulfoxide	cycloguanil embonate
dimethylcarbate	cyclopentamine
dimethylphthalate	cyclopenthiazide
dimethyltubocurarine	cyclopenthiazide and potassium
dimeticone	cyclopenthiazide and potassium-sparing agents
dimetindene	cyclopentolate
dimetofrine	cyclopentolate, combinations
dimetotiazine	cyclophosphamide
dinoprost	cycloserine
dinoprostone	cyclothiazide
dinutuximab beta	cyclothiazide and potassium
diodone	cyfluthrin
diosmectite	cymarin
diosmin	cypermethrin
diosmin, combinations	cyproheptadine
Diovan	cyproterone
Diovan HCT	cyproterone and estrogen
diphemanil	cytarabine
diphemanil and psycholeptics	cytarabine and daunorubicin
diphenadione	cytisine
diphenhydramine	cytomegalovirus immunoglobulin
diphenhydramine methylbromide	CYTOTOXIC ANTIBIOTICS AND RELATED SUBSTANCES
diphenhydramine, combinations	dabigatran etexilate
diphenoxylate	dabrafenib
diphenoxylate hydrochloride	dacarbazine
diphenoxylate/atropine	daclatasvir
diphenylpyraline	daclatasvir, asunaprevir and beclabuvir
paracetamol	daclizumab
diphtheria antitoxin	dacomitinib
diphtheria immunoglobulin	dactinomycin
diphtheria toxoid	Daily or Recreational Activity
diphtheria-hepatitis B-tetanus	dalbavancin
diphtheria-rubella-tetanus	dalteparin
dipivefrine	danaparoid
Diprolene	danazol
diprophylline	dantrolene
diprophylline and adrenergics	Dantrolene and derivatives, muscle relaxants, direct acting
diprophylline, combinations	dantron
dipropionate	dantron, combinations
dipyridamole	dantron, incl. combinations
dipyrocetyl	dapagliflozin
dirithromycin	dapiprazole
disopyramide	dapivirine
distigmine	dapoxetine
disulfiram	dapsone
disulfiram, combinations	daptomycin
ditazole	daratumumab
dithranol	darbepoetin alfa
dithranol, combinations	darifenacin
Ditropan	darolutamide
divalproex	darunavir
Divalproex DR	darunavir and cobicistat
dixanthogen	darunavir and ritonavir
dixyrazine	darvadstrocel
dobutamine	dasabuvir
docetaxel	dasabuvir, ombitasvir, paritaprevir and ritonavir
docosanol	dasatinib
docusate sodium	dasiprotimut-T
dofetilide	daunorubicin
dolasetron	deanol
dolutegravir	debrisoquine
dolutegravir and rilpivirine	decamethoxine
domiodol	decamethrin
domiphen	decitabine
domperidone	DECONGESTANTS AND ANTIALLERGICS
donepezil	DECONGESTANTS AND OTHER NASAL PREPARATIONS FOR TOPICAL USE
donepezil and memantine	deferasirox
donepezil HCI	deferiprone
Donnatal	deferoxamine
Donnatal Elixir	defibrotide
dopamine	deflazacort
dopexamine	degarelix
doravirine	dehydroemetine
doripenem	delafloxacin
dorzolamide	delamanid
dorzolamide	delapril
dorzolamide HCL	delapril and diuretics
dosulepin	delapril and manidipine
doxacurium chloride	delavirdine
doxapram	demecarium
doxazosin	demeclocycline
doxazosin mesylate	demecolcine
doxefazepam	demegestone
doxepin	demoxytocin
doxepin	denileukin diftitox
doxercalciferol	denosumab
doxofylline	deoxycholic acid
doxorubicin	deptropine
doxycycline	dequalinium
doxylamine	dermatan sulfate
doxylamine succinate	DERMATOLOGICALS
doxylamine, combinations	desaspidin
drisapersen	deserpidine
dronabinol	deserpidine and diuretics
dronedarone	desfesoterodine
dronedarone tablets	desflurane
droperidol	desipramine
dropropizine	desirudin
drospirenon	deslanoside
drospirenone	desloratadine
drospirenone and estrogen	desmopressin
drotaverine	desogestrel
drotrecogin alfa (activated)	desogestrel and estrogen
Droxia	desogestrel and ethinylestradiol
droxicam	desonide
droxidopa	desonide and antiseptics
droxypropine	desoximetasone
Duac Topical Gel	desoxycortone
Duavee Tablet	desoxyribonuclease
Duexis Tablet	desvenlafaxine
dulaglutide	Detoxifying agents for antineoplastic treatment
Dulera Inhalation Aerosol	dexamethasone
duloxetine	dexamethasone and antibiotics
duloxetine hcl	dexamethasone and antiinfectives
DuoNeb	dexamethasone, combinations
dupilumab	dexamfetamine
Durezol	dexbrompheniramine
durvalumab	dexbrompheniramine, combinations
dutasteride	dexchlorpheniramine
Dutoprol	dexchlorpheniramine, combinations
Duzallo tablets	dexetimide
Dyazide	dexfenfluramine
dyclonine	dexibuprofen
dydrogesterone	dexketoprofen
dydrogesterone and estrogen	dexlansoprazole
Dymista Nasal Spray	dexmedetomidine
Dynacin	dexmethylphenidate
Dyrenium	dexpanthenol
Dysport Injection	dexrabeprazole
E.E.S. granules; oral	dexrazoxane
ebastine	dextran
eberconazole	dextranomer
ecallantide	dextromethorphan
echothiophate iodide	dextromethorphan, combinations
econazole	dextromoramide
ecothiopate	dextropropoxyphene
eculizumab	dextropropoxyphene, combinations excl. psycholeptics
edaravone	dextropropoxyphene, combinations with psycholeptics
Edarbi Tablet	dextrothyroxine
Edarbyclor Tablet	dezocine
edetates	diacerein
edoxaban	DIAGNOSTIC AGENTS
edoxudine	Diagnostic agents for bile duct patency testing
edrecolomab	Diagnostic agents for diabetes testing
Edurant	diagnostic agents for fat absorption testing
efalizumab	DIAGNOSTIC AGENTS, OPHTHAMOLOGIC
efaproxiral	Diagnostic, opthalmologic coloring agents
efavirenx	Diagnostic Procedure
efavirenz	DIAGNOSTIC RADIOPHARMACEUTICALS
Effexor	Diaminopyrimidines, antimalarials
Effexor XR	diamorphine
efinaconazole	diastase
eflornithine	diatrizoic acid
efloxate	diazepam
Efudex	Diazepines, oxazepines, thiazepines and oxepines antipsychotic drugs
Egrifta	diazoxide
elagolix	dibekacin
Elaprase Solution	dibenzepin
Elavil	Dibenzo-bicyclo-octadiene derivative anxiolytics
elbasvir	dibotermin alfa
elbasvir and grazoprevir	dibromotyrosine
elcatonin	dibrompropamidine
electrolytes	dibunate
eletriptan	dibutylphthalate
eletriptan HBr	dibutylsuccinate
Elidel	dichloralphenazone
Eligard	Dichloroacetamide derivative drugs for amoebiasis and other protozoal diseases
eliglustat	dichlorobenzyl alcohol
Eliquis	dichlorophen
Elitek	diclofenac
Ellence	diclofenac and antiinfectives
Elmiron	diclofenac, combinations
Elocon Cream	diclofenamide
Elocon Ointment	dicloxacillin
Eloctate Injection	dicoumarol
elosulfase alfa	dicycloverine
elotuzumab	didanosine
eltrombopag	didecyldimethylammonium chloride
eluxadoline	dienestrol
elvitegravir	dienogest
emapalumab	dienogest and estradiol
Embeda	dienogest and estrogen
Emcyt	dienogest and ethinylestradiol
emedastine	DIET FORMULATIONS FOR TREATMENT OF OBESITY
EMEND	diethyl ether
emepronium	diethylcarbamazine
emepronium and psycholeptics	diethylstilbestrol
emepronium, combinations	diethyltoluamide
emetine	difemerine
emetine, combinations	difenoxin
Emflaza	difenpiramide
Emgality injection	difetarsone
emicizumab	diflorasone
emicizumab-kxwh	diflucortolone
empagliflozin	diflucortolone and antiseptics
empegfilgrastim	diflunisal
Empliciti	difluprednate
EMSAM	DIGESTIVES, INCL. ENZYMES
Emtriva	digitalis antitoxin
Emverm	Digitalis glycosides
emylcamate	digitalis leaves
enalapril	digitoxin
enalapril and diuretics	digoxin
enalapril and lercanidipine	dihexyverine
enalapril and nitrendipine	dihydralazine
enalapril maleate	dihydralazine and diuretics
enasidenib	dihydralazine and diuretics, combinations with other drugs
Enbrel	dihydrocodeine
encainide	dihydrocodeine and acetylsalicylic acid
encorafenib	dihydrocodeine and other non-opioid analgesics
endralazine	dihydrocodeine and paracetamol
Enemeez	dihydrocodeine, combinations
Enfamil EnfaCare	dihydroergocristine
Enfamil Infant Formula Liquid	dihydroergocristine, combinations
Enfamil Infant Formula Powder	dihydroergocryptine mesylate
Enfamil Reguline Powder	dihydroergotamine
enflurane	dihydroergotamine, combinations
enfuvirtide	Dihydropyridine derivative selective calcium channel blockers with mainly vascular effects
Engerix-B	dihydrostreptomycin
enisamium iodide	dihydrotachysterol
enoxacin	dihydroxialumini sodium carbonate
enoxaparin	diiodohydroxypropane
enoxaparin sodium	diiodohydroxyquinoline
enoximone	diiodotyrosine
enoxolone	diisopromine
enprostil	dilazep
entacapone	diloxanide
entecavir	diltiazem
Entereg Capsule	dimazole
Entresto	dimefline
Entyvio Injection	dimemorfan
Enulose	dimercaprol
Envarsus XR	dimetacrine
enzalutamide	dimethoxanate
eosin	dimethyl fumarate
epacadostat	dimethyl sulfoxide
epanolol	dimethylaminopropionylphenothiazine
Epclusa	dimethylcarbate
eperisone	dimethylphthalate
ephedrine	dimethyltubocurarine
ephedrine, combinations	dimeticone
epicillin	dimetindene
Epiduo Gel	dimetofrine
epimestrol	dimetotiazine
epinastine	dinoprost
epinephrine	dinoprostone
epinephrine auto injector	dinutuximab beta
epinephrine injection	diodone
epinephrine, combinations	diosmectite
EpiPen	diosmin
EpiPen Jr	diosmin, combinations
epirubicin	Dipeptidyl peptidase 4 (DPP-4) inhibitors for blood glucose lowering
epirubicin hcl	diphemanil
Epivir oral solution	diphemanil and psycholeptics
Epivir tablets	diphenadione
Epivir-HBV oral solution	diphenhydramine
Epivir-HBV tablets	diphenhydramine, combinations
eplerenone	diphenhydramine methylbromide
eplerenone	diphenoxylate
epoetin alfa	Diphenylbutylpiperidine derivatives, antipsychotics
Epogen	Diphenylmethane derivatives, anxiolytics
epomediol	Diphenylpropylamine derivative analgesics
epoprostenol	diphenylpyraline
eprazinone	diphenylpyraline, combinations
eprosartan	diphtheria antitoxin
eprosartan and diuretics	diphtheria immunoglobulin
eprozinol	diphtheria toxoid
eptifibatide	Diphtheria vaccines
eptotermin alfa	diphtheria-haemophilus influenzae B-pertussis-poliomyelitis-tetanus
Epzicom tablets	diphtheria-haemophilus influenzae B-pertussis-poliomyelitis-tetanus-hepatitis B
Equetro	diphtheria-haemophilus influenzae B-pertussis-tetanus-hepatitis B
eravacycline	diphtheria-haemophilus influenzae B-pertussis-tetanus-hepatitis B-meningococcus A + C
Eraxis	diphtheria-hepatitis B-pertussis-tetanus
Erbitux	diphtheria-hepatitis B-tetanus
erdafitinib	diphtheria-pertussis-poliomyelitis-tetanus
erdosteine	diphtheria-pertussis-poliomyelitis-tetanus-hepatitis B
erenumab	diphtheria-poliomyelitis-tetanus
ergocalciferol	diphtheria-rubella-tetanus
ergoloid mesylates	dipiperonylaminoethanol, combinations
ergometrine	dipivefrine
ergot alkaloids	diprophylline
ergotamine	diprophylline and adrenergics
eribulin	diprophylline, combinations
eribulin mesylate	dipyridamole
eritrityl tetranitrate	dipyrocetyl
Erivedge	dipyrocetyl and corticosteroids
Erleada Tablets	dipyrocetyl, combinations excl. psycholeptics
erlotinib	dipyrocetyl, combinations with psycholeptics
ertapenem	DIRECT ACTING ANTIVIRALS
ertugliflozin	Direct factor Xa inhibitors
Erwinaze Injection	Direct thrombin inhibitors
EryPed	dirithromycin
erythromycin	Disease or Syndrome
erythromycin, combinations	disopyramide
erythromycin; benzoyl peroxide	distigmine
erythropoietin	disulfiram
Esbriet	disulfiram, combinations
escitalopram	ditazole
escitalopram oxalate	dithranol
esketamine	dithranol, combinations
eslicarbazepine	DIURETICS
eslicarbazepine acetate	DIURETICS AND POTASSIUM-SPARING AGENTS IN COMBINATION
esmolol	dixanthogen
esomeprazole	dixyrazine
estazolam	dobutamine
esterified estrogens	docetaxel
Estrace	docosanol
Estrace Cream	docusate sodium
estradiol	docusate sodium, incl. combinations
estradiol	dodeclonium bromide, combinations
estradiol transdermal system	dofetilide
estradiol vaginal cream	dolasetron
estradiol vaginal ring	dolutegravir
estradiol, combinations	dolutegravir and rilpivirine
estramustine	domiodol
estramustine phosphate sodium	domiphen
Estring	domperidone
estriol	donepezil
estrodiol cypionate in oil	donepezil and memantine
estrogens and progestins	donepezil, memantine and Ginkgo folium
estrone	Dopa and dopa derivatives
estropipate	dopamine
eszopiclone	Dopamine agonists
etacrynic acid	DOPAMINERGIC AGENTS
etafenone	dopexamine
etallobarbital	doravirine
etamiphylline	doripenem
etamiphylline and adrenergics	dornase alfa (desoxyribonuclease)
etamivan	dorzolamide
etamsylate	dostarlimab
etanautine	dosulepin
etanercept	doxacurium chloride
etelcalcetide	doxapram
eteplirsen	doxazosin
ethacizine	doxefazepam
ethacridine lactate	doxepin
ethadione	doxercalciferol
ethambutol	doxofylline
ethambutol and isoniazid	doxorubicin
ethchlorvynol	doxycycline
ethenzamide	doxylamine
ethinyl estradiol	doxylamine, combinations
ethinyl estradiol tablets	drisapersen
ethionamide	dronabinol
ethisterone	dronedarone
ethisterone and estrogen	droperidol
ethosuximide	dropropizine
ethosuximide, combinations	drospirenone
ethotoin	drospirenone and estetrol
ethulose	drospirenone and estrogen
ethyl biscoumacetate	drospirenone and ethinylestradiol
ethyl chloride	drotaverine
ethyl hydroxybenzoate	drotrecogin alfa (activated)
ethyl loflazepate	droxicam
ethylestrenol	droxidopa
ethylmorphine	droxypropine
etidocaine	Drug Delivery Device
etidocaine, combinations	DRUGS AFFECTING BONE STRUCTURE AND MINERALIZATION
etidronic acid	DRUGS FOR ACID RELATED DISORDERS
etifoxine	DRUGS FOR BILE THERAPY AND LIPOTROPICS IN COMBINATION
etilamfetamine	DRUGS FOR CONSTIPATION
etilefrine	Drugs for embolisation
etilefrine, combinations	DRUGS FOR FUNCTIONAL GASTROINTESTINAL DISORDERS
etirinotecan pegol	DRUGS FOR OBSTRUCTIVE AIRWAY DISEASES
etizolam	DRUGS FOR PEPTIC ULCER AND GASTRO-OESOPHAGEAL REFLUX DISEASE (GORD)
etodolac	DRUGS FOR TREATMENT OF BONE DISEASES
etodolac	Drugs for treatment of hypercalcemia
etofamide	Drugs for treatment of hyperkalemia and hyperphosphatemia
etofenamate	Drugs for treatment of hypoglycemia
etofibrate	Drugs for treatment of lepra
etofylline nicotinate	DRUGS FOR TREATMENT OF LEPRA
etoglucid	DRUGS FOR TREATMENT OF TUBERCULOSIS
etohexadiol	Drugs for urinary frequency and incontinence
etomidate	DRUGS USED IN ADDICTIVE DISORDERS
etonogestrel	Drugs used in alcohol dependence
etoperidone	DRUGS USED IN BENIGN PROSTATIC HYPERTROPHY
Etopophos	DRUGS USED IN DIABETES
etoposide	Drugs used in erectile dysfunction
etoposide phosphate	Drugs used in hereditary angioedema
etoricoxib	Drugs used in nicotine dependence
etozolin	Drugs used in opioid dependence
etravirine	dulaglutide
etretinate	duloxetine
etybenzatropine	dupilumab
etynodiol	durvalumab
etynodiol and estrogen	dutasteride
euflavine	duvelisib
everolimus	dyclonine
Evista	dydrogesterone
evogliptin	dydrogesterone and estrogen
evolocumab	dysprosium (<o>165</o>Dy) colloid
Evotaz Tablet	ebastine
Evoxac	eberconazole
Evzio	ebola vaccines
Exalgo tablets	ecallantide
Exelon	econazole
exemestane	econazole, combinations
exenatide	ecothiopate
Exforge	ECTOPARASITICIDES, INCL. SCABICIDES
Exjade	ECTOPARASITICIDES, INCL. SCABICIDES, INSECTICIDES AND REPELLENTS
Extavia	eculizumab
Eylea injection	edaravone
ezetimibe	edetates
fabomotizole	edoxaban
Fabrazyme	edoxudine
factor ix	edrecolomab
factor IX complex	edrophonium
faldaprevir	Educational Activity
famciclovir	efalizumab
famciclovir tablet	efaproxiral
famotidine	efavirenz
famotidine	efinaconazole
famotidine, combinations	eflornithine
fampridine	efloxate
Famvir	elagolix
Fanapt	elapegademase
Fareston	elbasvir
faropenem	elbasvir and grazoprevir
Farxiga Tablet	elcatonin
Farydak Capsule	Electrolyte solutions
Fasenra	electrolytes
Faslodex	electrolytes in combination with other drugs
fasudil	electrolytes with carbohydrates
fat emulsions	ELECTROLYTES WITH CARBOHYDRATES, ANTIDIARRHEALS, INTESTINAL ANTIINFLAMMATORY/ANTIINFECTIVE AGENTS
fazadinium bromide	Element, Ion, or Isotope
febarbamate	eletriptan
febuxostat	eliglustat
fedratinib	elosulfase alfa
fedrilate	elotuzumab
Feiba VH powder	eltrombopag
felbamate	eluxadoline
Felbatol Oral Suspension	elvitegravir
Felbatol Tablets	emapalumab
felbinac	Embryonic Structure
Feldene	emedastine
felodipine	emepronium
Femara	emepronium and psycholeptics
fenbendazole	emepronium, combinations
fenbufen	Emergency contraceptive drugs
fencamfamin	emetine
fendiline	emetine, combinations
fenetylline	emicizumab
fenfluramine	EMOLLIENTS AND PROTECTIVES
fenofibrate	empagliflozin
fenofibrate, micronized	empegfilgrastim
fenofibric acid DR	emtricitabine
fenoldopam	emtricitabine and tenofovir alafenamide
fenoprofen	emtricitabine, tenofovir alafenamide and bictegravir
fenoterol	emtricitabine, tenofovir alafenamide and rilpivirine
fenoverine	emtricitabine, tenofovir alafenamide, darunavir and cobicistat
fenoxazoline	emtricitabine, tenofovir alafenamide, elvitegravir and cobicistat
fenozolone	emtricitabine, tenofovir disoproxil and efavirenz
fenpiprane	emtricitabine, tenofovir disoproxil and rilpivirine
fenpiverinium	emtricitabine, tenofovir disoproxil, elvitegravir and cobicistat
fenquizone	emylcamate
fenspiride	enalapril
fentanyl	enalapril and diuretics
fentanyl spray	enalapril and lercanidipine
fentanyl, combinations	enalapril and nitrendipine
fentiazac	enasidenib
fenticonazole	encainide
fentonium	encephalitis, Japanese, inactivated, whole virus
fenyramidol	encephalitis, Japanese, live attenuated
feprazone	encephalitis, tick borne immunoglobulin
feprazone, combinations	encephalitis, tick borne, inactivated, whole virus
ferric acetyl transferrin	Encephalitis vaccines
ferric ammonium citrate	encorafenib
ferric citrate	ENDOCRINE THERAPY ANTINEOPLASTIC AND IMMUNOMODULATING AGENTS
ferric citrate)	endralazine
ferric hydroxide	Enema combinations
ferric maltol	Enema for Constipation
ferric proteinsuccinylate	enflurane
ferric sodium citrate	enfortumab vedotin
ferristene	enfuvirtide
ferrous amino acid complex	enisamium iodide
ferrous ascorbate	enoxacin
ferrous aspartate	enoxaparin
ferrous carbonate	enoximone
ferrous chloride	enoxolone
ferrous fumarate	enprostil
ferrous gluconate	entacapone
ferrous glycine sulfate	entecavir
ferrous iodine	entinostat
ferrous succinate	Entity
ferrous sulfate	entrectinib
ferrous sulfate EC	enviomycin
ferrous tartrate	Environmental Effect of Humans
ferumoxsil	enzalutamide
fesoterodine	Enzyme
fesoterodine fumarate	Enzyme and acid preparations, combinations
fexapotide	Enzyme preparations, digestives
fexinidazole	Enzymes, antithrombotic
fexofenadine	Enzymes for ALIMENTARY TRACT AND METABOLISM
fexofenadine OTC tablet	Enzymes FOR DISORDERS OF THE MUSCULO-SKELETAL SYSTEM
Fiasp	ENZYMES FOR TREATMENT OF WOUNDS AND ULCERS
fibrinogen, human	Enzymes, hematological
fibrinolysin	Enzymes, peripheral vasodilators
fidaxomicin	eosin
[truncated: 3,864 more rows]
