# Supplementary material for: FooDrugs: a comprehensive food–drug interactions database with text documents and transcriptional data
Source: Database (Oxford). 2023 Nov 9;2023:baad075. doi: 10.1093/database/baad075 (PMC10640380; doi:10.1093/database/baad075)
Supplement: baad075_Supp [file baad075_supp.zip › Supplementary table 3.xlsx]

## Sheet: Supplementary_table_3
GSE accession number	Title	Abstract	PMID	Study type
5556	Treatment of cultured human aortic endothelial cells with oligomeric procyanidins extracts	Human aortic endothelial cells were grown in culture until confluent. In three experiments using cells derived from three separate donors confluent cultures were incubated for 6 h with contol medium, or medium containing either extracts of oligomeric procyanidins from cranberry juice or red wine, or a procyanidin-rich grape seed extract. At the end of the 6 h treatment period conditioned media sa…	none	One color array
48812	Genome-wide transcriptome analysis of the dietary chemopreventive phytochemical sulforaphane on normal and prostate cancer cells.	Epidemiological studies provide strong evidence that consumption of cruciferous vegetables, such as broccoli, can significantly reduce the risk of developing cancers. Sulforaphane (SFN), a phytochemical derived from cruciferous vegetables, induces anti-proliferative and pro-apoptotic responses in prostate cancer cells, but not in normal prostate cells. The mechanisms responsible for these specifi…	25044704	HTS
51874	Gene Expression in the Human Mammary Epithelium in response to consumption of high fat (H-FAT) and high carbohdyrate (H-CHO) diets.	Mammary gland (MG) de novo lipogenesis contributes significantly to milk fat in animals but little is known in humans. We hypothesized that de novo lipogenesis, as reflected by incorporation of 13C carbons from [U-13C]glucose into fatty acids (FAs) and glycerol in triglycerides (TG), will be greater: a. in milk than plasma TG, b. during a high carbohydrate (H-CHO) diet than high fat (H-FAT) diet …	24496312	One color array
15322	Comparative transcriptomic profiling of human colon cells (CCD-18Co) exposed to an orange extract rich in flavanones	We used microarrays to investigate gene expression changes in human colon normal fibroblasts exposed to a bitter orange extract enriched in flavanones (and previously subjected to in vitro gastro-duodenal digestion) to determine possible modulatory beneficial effects induced by these plant-derived compounds on the colon cells. Keywords: Comparative gene expression, Control vs Treated cells (respo…	19728713	One color array
74212	The ascidian natural product eusynstyelamide B is a novel topoisomerase II poison that induces DNA damage and growth arrest in prostate and breast cancer cells	As part of an anti-cancer natural product drug discovery program, we recently identified eusynstyelamide B (EB), which displayed cytotoxicity against MDA-MB-231 breast cancer cells. Here, we investigated the mechanism of action of EB in the prostate cancer cell line LNCaP after a treatment with 5 uM for 24 h. Transcriptome profiling followed by pathway analysis suggested that EB activated DNA dam…	26733491	One color array
104265	Microarray whole transcriptome profiling of Trichostatin A and Grape Seed Extract in SK-MEL-3 melanoma cells.	In this study, we initially screened over 1400 natural products for capacity to inhibit the kinetic enzyme activity of nuclear HDACs isolated from SK-MEL-3 cells. From these findings we evaluate whole transcriptome changes that occur at a 24 hour time point in SK-ME-3 cells in the presence of a known HDAC inhibitor (Trichostatin A) (1uM) or a natural product HDAC inhibitor Grapeseed Extract (120u…	30194076	One color array
20114	DHA supplementation suppresses LDLR and OLR1 gene expression in blood cells from hypertriglyceridemic men	Previously published results from our double-blind, placebo-controlled parallel study with docosahexaenoic acid (DHA) supplementation (3 g/d, 90 d) to hypertriglyceridemic men (39-66yr) showed that DHA reduced several risk factors for cardiovascular disease (CVD), including the plasma concentration of inflammatory markers. To determine the effect of DHA supplementation on the global gene expressi…	21775114	One color array
71717	Expression data from Human Ishikawa cells treated with Genistein	This study provides a comprehensive evaluation of changes in gene expression during treatment with Genistein in vitro. Ishikawa cells were maintained and grown (to confluency or at a desired cell density between 500,000 - 1 million cells/mL) in DMEM/F-12 Medium (supplemented with 10% Fetal Bovine Serum + 1X penicillin/streptomycin) in xenoestrogen-free Corning plasticware. Cells were gently washe…	26865667	One color array
122438	Curcumin and novel synthetic analogs in Alzheimer’s disease prevention	Alzheimer`s disease (AD) is a chronic neurodegenerative disorder that is associated with the most common type of dementia and is characterized by the presence of deposits of the protein fragment beta‐amyloid (Aβ) in the brain. The natural product mixture of curcuminoids that improves certain defects in innate immune cells of AD patients may selectively enhance Aβ phagocytosis by alteration of gen…	30559668	HTS
32357	Calorie restriction-like effects of 30 days of resveratrol supplementation on energy metabolism and metabolic profile in obese humans	Resveratrol is a naturally occurring compound that profoundly affects energy metabolism and mitochondrial function and serves as a calorie restriction mimetic, at least in animal models of obesity. Here we treated 10 healthy, obese men with placebo and 150 mg/day resveratrol in a randomized double-blind cross-over study for 30 days. Resveratrol supplementation significantly reduced sleeping- and …	22055504	One color array
53049	Pharmacological levels of Withaferin A (Withania somnifera) trigger clinically relevant anticancer effects specific to triple negative breast cancer cells	Withaferin A isolated from Withania somnifera (Ashwagandha) has recently become an attractive phytochemical under investigation in various preclinical studies for treatment of different cancer types. In the present study, a comparative pathway-based transcriptome analysis was applied in epithelial-like MCF-7 and triple negative mesenchymal MDA-MB-231 breast cancer cells exposed to concentrations …	24498382	One color array
109607	Mechanistic insights into anti-cancer properties of oligomeric proanthocyanidins from grape seeds in colorectal cancer	Although the anti-cancer properties of Oligomeric Proanthocyanidins (OPCs) from grape seeds has been well recognized, the molecular mechanisms by which they exert anti-cancer effects are poorly understood. In this study, through comprehensive RNA-sequencing based gene-expression profiling in multiple colorectal cancer cell lines, we for the first time illuminate the genome-wide effects of OPCs fr…	29463813	HTS
55897	Indole-3-Carbinol Preferentially Target ERα-Positive Breast Cancer Cells.	Indole-3-carbinol (I3C) is a natural anti-carcinogenic compound found at high concentrations in Brassica vegetables. ER-positive cell lines demonstrated the greatest sensitivity to the anti-tumor effects of I3C compared to ER-negative breast cancer cell lines. Gene expression analysis was performed to identify genes and pathways that accounted for sensitivity to I3C. Microarray analysis performed…	none	One color array
28358	Gene expression changes in human peripheral blood mononuclear cells after 3 diet interventions, TMD enriched with olive oil, TMD enriched with nuts and Low fat diet.	Despite the benefits associated with healthy diets, data on the mechanisms by which these benefits are promoted are scarce. Our aim was to explore the global transcriptomic response of biological pathways related to cardiovascular disease associated with traditional Mediterranean diet (TMD) intervention. The PREDIMED study is a large on-going, parallel, multicentre, randomised, controlled trial a…	23902780	One color array
65527	Gene expression after 24h Urolithin A incubation in LNCaP cells	The identification of new agents that may modulate the progression of cancer cell growth is of great interest. In this regard, dietary agents can be utilized to identify molecular targets to be used as part of a chemopreventive strategy. Walnuts contain several bioactive compounds, including pedunculagin, a polyphenol metabolized by microbiota to form urolithins, namely urolithin A (UA). We perfo…	25962506	One color array
129604	Acute Effects of Single Doses of Bonito Fish Peptides and Vitamin D on Whole Blood Gene Expression Levels	Fish contains high quality proteins and essential nutrients including vitamin D (VitD3). Fish peptide consumption can lower cardiovascular disease (CVD) risk factors and studies showed an association between VitD3 deficiency, CVD and CVD risk factors such as diabetes. This study investigated acute effects of a single dose of VitD3, bonito fish peptide hydrolysate (BPH), or a combination of both o…	31010033	One color array
43166	Folate and vitamin B12 imbalance induces endoplasmic reticulum stress and cholesterol biosynthesis gene expression in human adipocytes	Rationale: Low B12 has been shown to play an important role in the prediction of metabolic risk, but its significance and mechanism in the development of adiposity and adipose tissue dysfunction is largely unknown. Objective: To investigate the role of B12 and folic acid in the development of adipocyte dysfunction. Methods and Results: Microarray analysis of human adipocytes (CHUB-S7 cell line) c…	25763114	One color array
22523	Analysis of vitamin D response element binding protein target genes reveals a role for vitamin D in osteoblast mTOR signaling	Heterogeneous nuclear ribonucleoprotein (hnRNP) C1/C2 plays a pivotal role in vitamin D receptor (VDR) signaling by acting as a vitamin D response element (VDRE)-binding protein (VDRE-BP). Transcriptional regulation by active 1,25-dihydroxyvitamin D3 (1,25(OH)2D3) involves occupancy of VDRE by VDRE-BP or 1,25(OH)2D3 bound-VDR. This relationship is disrupted by over-expression of VDRE-BP and can c…	21123297	One color array
15812	Gene expression changes in PBMCs from metabolic syndrome patients after acute intake of phenol-rich virgin olive oil	Some studies have shown that acute intake of high-phenol virgin olive oil reduces pro-inflammatory, pro-oxidant and pro-thrombotic states, but nowadays still remains unclear if those effects attributed to its phenolic fraction could be exerted at transcriptional level in vivo. Two virgin olive oil-based breakfasts with high (398 ppm) and low (70 ppm) content of phenolic compounds were administere…	20406432	Two channel array
33443	Microarray analysis of gene expression profiles in response to tomato leaves extract treatment in MCF-7 breast cancer cells	Microarray analysis was performed to evaluate the global gene expression profiles of MCF-7 breast cancer cells treated with tomato leaves extract (TLE) in 1 hr and 48 hrs of treatment. Several of genes with p < 0.05 and fold-change cut-off <2.00 from human genome had significantly changed after the treatments. Its showed the greatest roles in cancer cells growth and were found either to be down-r…	23464452	One color array
37089	The influence of retinoic acid on immortalized human meibomian gland epithelial cells	HumanHT-12v4 microarray of cells in proliferation and differentiation conditions treated with or without 2 uM retinoic acid	23493293	One color array
50994	Silymarin Suppresses Cellular Inflammation By Inducing Reparative Stress Signaling	Silymarin (SM) is a popular botanical medicine with purported liver protective effects. SM displays multiple effects in animal models and in cell culture including prevention of liver disease, reduction of inflammation, oxidative stress, and proliferation. Despite a plethora of data indicating that SM impinges on multiple cellular signaling pathways important in inflammation and disease, no unify…	26186142	One color array
44290	In Vitro Global Gene Expression Analyses Support the Ethnopharmacological Use of Achyranthes aspera	Examining of the global gene expression changes in cultured human pancreatic cancer cells effected by the extract of A. aspera leaves. Comparison of cells treated for 24, 48 and 72 hours with the respective controls (untreated) allowed to select key genes that may be of interest as a response markers.	24454496	Two channel array
13899	Quercetin supplementation and CD14+ monocyte gene expression	Quercetin has been described to have a wide range of beneficial effects in humans, ranging from anti-carcinogenic properties to reduced risk of cardiovascular disease. We tested whether a daily supplementation of quercetin leads to reproducible changes in gene expression profiles of human monocytes. Keywords: individual compound treatment	20416132	One color array
54475	Expression data from peripheral blood mononuclear cells of subjects supplemented with vitamin C [Affymetrix gene array analysis]	A role of vitamin C (ascorbic acid) as an antioxidant molecule has been recognized, largely based on in vitro studies. However, more recently, the concept of “antioxidant molecule” has been reconsidered and its biological function is no longer considered to be simply due to its ability to act as “electron donors”, rather, it appears to act by modulating signaling and gene expression. In order to …	24604612	One color array
18372	Effect of Lactobacillus plantarum MB452 on the gene expression of the intestinal epithelial cell line Caco-2	The hypothesis of this research was that probiotic bacteria that increase intestinal barrier function achieve this, partly, by increasing the expression of the genes involved in tight junction signalling in healthy intestinal epithelial cells. L. plantarum MB452 isolated from the probiotic product VSL#3 was chosen as the test bacterium because it has a robust, repeatable, positive effect tight ju…	21143932	Two channel array
9647	Comparative transcriptomic profiling of unstimulated and inflamed HUVEC exposed to apple procyanidin oligomers	We used microarrays to investigate changes in gene expression of human vascular endothelial cells (HUVEC) exposed to an apple extract enriched in procyanidins of low-medium molecular weight (dp3.9) to determine possible protective effects induced by these plant derived compounds on the endothelial cells. Keywords: Comparative gene expression, Control vs Treated cells (response to exposure with xe…	18979505	One color array
35382	Comparison of gene expression profiles of HT29 cells treated with Instant Caffeinated Coffee or Caffeic Acid versus control.	A summary of the work associated to these microarrays is the following: Background: Phenolic compounds present in coffee are antioxidants in vitro that might protect against cardiovascular disease and certain types of cancer in humans. Objective: Our aim was to identify differentially expressed genes upon incubation of HT-29 human colon cancer cells with instant caffeinated coffee (ICC) or caffei…	22919439	One color array
86045	Gene expression analysis of renal cell carcinoma cell line A-498 after 8-hour treatment with englerin A.	Natural products possess enormous structural and chemical diversity and are a rich source of drugs or drug-like leads. Although the final products may not necessarily represent the active ingredients of the natural source, the majority of all drugs in the market have their origin in nature. Englerin A is guaiane sesquiterpene that was isolated from the Tanzanian plant Phyllanthus engleri and has …	28296891	One color array
29680	Effects of DHA-rich n-3 fatty acid supplementation on gene expression in blood mononuclear leukocytes: the OmegAD study	The hypothesis was that 6 months of dietary n-3 FA supplementation to humans affected expression of genes that might be of significance for inflammatory processes and for Alzheimer´s disease.	22545106	One color array
58749	Human proliferating and differentiating keratinocytes treated with retinoic acid or 3,4-didehydroretinoic acid	Targets of Retinoic Acid (RA) and 3,4-didehydroretinoic acid (ddRA) were identified in primary human epidermal keratinocytes grown in the presence of atRA or ddRA for 4 and 24 hours. Retinoids (natural forms and synthetic derivatives of vitamin A) are used as therapeutic agents for numerous skin diseases such as keratinization disorders (e.g. ichthyoses) and psoriasis. Two endogenous ligands for …	24925226	One color array
86044	Gene expression analysis of renal cell carcinoma cell line A-498 after 3-hour treatment with englerin A.	Natural products possess enormous structural and chemical diversity and are a rich source of drugs or drug-like leads. Although the final products may not necessarily represent the active ingredients of the natural source, the majority of all drugs in the market have their origin in nature. Englerin A is guaiane sesquiterpene that was isolated from the Tanzanian plant Phyllanthus engleri and has …	28296891	One color array
67033	The probiotic Propionibacterium freudenreichii as a new adjuvant for TRAIL-based therapy in colorectal cancer	TRAIL (TNF-Related Apoptosis Inducing Ligand) is a well-known apoptosis inducer, which activates the extrinsic death pathway. It is pro-apoptotic on colon cancer cells, while not cytotoxic towards normal healthy cells. However, its clinical use is limited by resistance which occurs in approximately 50% of cancer cells. SCFA (Short Chain Fatty Acids) are also known to specifically induce apoptosis…	26771233	One color array
53171	Differential actions of selective frankincense essential oil versus non-selective sandalwood essential oil induced bladder cancer cell cytotoxicity: A microarray and bioinformatics approach	Background: Frankincense (Ru Xiang) and sandalwood (Tan Xiang) are ingredients used in traditional Chinese medicine, and have been recognized as cancer preventive and therapeutic agents. Hydrodistillation of frankincense gum resins and sandalwood heartwood to prepare essential oils is a method to extract biologically active ingredients from these plant-derived products. This study was designed to…	25006348	One color array
39828	Alteration of gene expression in HEK 293T cells upon inhibition of PCAF by embelin	KAT2B (PCAF) belongs to GNAT family of lysine acetyltransferases (KAT), which specifically acetylates histone H3K9 residue and several nonhistone proteins. PCAF is also a transcription coactivator. Due to the lack of PCAF, KAT specific small molecule inhibitor, the exclusive role of the acetyltransferase activity of PCAF is not well understood. Here we report that a hydroxy benzoquinone class of …	23570531	One color array
100846	Blood-brain barrier transport and neuroprotective potential of blackberry-digested polyphenols: an in vitro study	Purpose: Epidemiological and intervention studies have attempted to link the health effects of a diet rich in fruits and vegetables with the consumption of polyphenols and their impact in neurodegenerative diseases. Studies have shown that polyphenols can cross the intestinal barrier and reach concentrations in the bloodstream able to exert effects in vivo. However, the effective uptake of polyph…	29151137	One color array
71606	Gene expression profiles in HepG2 cells treated with the methanol leaf extract of Tamarindus indica (T. indica)	The leaf extract of T. indica had been reported to posses high phenolic content and showed high antioxidant activities. However, scientific data on the molecular mechanisms underlying the beneficial properties of the leaf extract are still lacking. In this study, the effects of the leaf extract on the expression of genes in cultured HepG2 cells were investigated using microarray technology. The l…	26557426	One color array
57006	Ginger compound [6]-shogaol activates Nrf2 in human colon epithelial cells	To identify the direct molecular targets of 6S, gene microarrays were used to profile gene expression in HCT-116 cells treated with 6S (20 uM for 24 h) comparing with HCT-116 cells treated with DMSO (control).	none	Two channel array
102891	Transcriptomic profiling of MDA-MB-231 cells treated with Boswellia Serrata Extract or 3-O-Acetyl-β-boswellic acid; ER/UPR mediated programmed cell death.	The effects of BSE and 3-OAβBA on MDA-MB-231 cells were evaluated for effects on the whole transcriptome: including mRNAs and long intergenic non-coding RNA transcripts (lincRNA) using GeneChip™ Human Gene 2.1 ST Arrays by Affymetrix Inc.	29109091	One color array
68894	The effect of n-3 PUFA therapy on skeletal muscle gene expression profile	The purpose of this study was to evaluate the effect of fish oil-derived n-3 PUFA therapy, which had statistically and clinically significant beneficial effects on muscle mass and strength, on skeletal muscle gene expression profile.	27252251	One color array
110186	NOD2- and disease-specific gene expression profiles of peripheral blood mononuclear cells from Crohn’s disease patients	Employing microarray assays, a total of 267 genes were identified that were significantly up- or downregulated in PBMCs of WT-NOD2 patients, compared to healthy donors after challenge with vitamin D (+/-D) and/or a combination (+/-LP) of LPS (lipopolysaccharide) and PGN (peptidoglycan) (p < 0.05; threshold: ≥ 2-fold change). For further analysis by real-time PCR, 12 genes with known impact on inf…	29568200	One color array
106885	Epigenome-wide Effects of Vitamin-D on Bronchial Epithelial Cells using ATAC-Seq and RNA-seq	Vitamin D has been associated with viral respiratory infections, the main cause of severe asthma exacerbations in children. We used ATAC-Seq to evaluate the effect of vitamin D on chromatin accessibility in immortalized (BEAS-2B), normal (NHBEC), and asthma (AAEC) bronchial epithelial cells cultured and stimulated with calcitriol, poly I:C (to simulate viral infection), both, or sham (culture med…	none	HTS
25412	Resveratrol induces downregulation of DNA repair genes in MCF7 human breast cancer cells.	Breast cancer is a worlwide health problem. One of the factors involved in carcinogenesis is diet. Several studies indicate that resveratrol, a polyphenol present in diet, has several antitumor properties. The purpose of the study is gain an insight of resveratrol effect in cancer by determining the gene expression profile of breast cancer cell lines treated with the compound.	none	One color array
14364	LNCaP cells treated with chemoprevetive agents	BACKGROUND. Prostate cancer is thought to arise as a result of oxidative stresses and induction of antioxidant electrophile defense (phase 2) enzymes has been proposed as a prostate cancer prevention strategy. The isothiocyanate sulforaphane, derived from cruciferous vegetables like broccoli, potently induces surrogate markers of phase 2 enzyme activity in prostate cells in vitro and in vivo. To …	18973173	Two channel array
115827	RNA-seq data from human SGBS adipocytes differentiated with marine oxohexadecenoic acids	We recently isolated and identified (7E)-9-oxohexadec-7-enoic acid (1) and (10E)-9-oxohexadec-10-enoic acid (2) from the marine algae Chaetoceros karianus. Synthesis and biological characterization show that these are PPARα/γ dual agonists. Herein we report the gene expression data from human SGBS pre-adipocytes, stimulated to differentiate with 1, 2 or the classical PPARγ agonist rosiglitazone. …	29940464	HTS
15947	Time course of 1,25(OH)2D treated RWPE1 cells.	Background: Prostate cancer is the second leading cause of cancer mortality among US men. Epidemiological evidence suggests that high vitamin D status protects men from prostate cancer and the active form of vitamin D, 1α,25 dihydroxyvitamin D3 (1,25(OH)2D) has anti-cancer effects in cultured prostate cells. Still, the molecular mechanisms and the gene targets for vitamin D-mediated prostate canc…	20070897	One color array
128339	Genistein treatment effects upin human prostate	Prior studies support the notion that the experimental chemopreventive agent, genistein, inhibits prostate cancer (PCa) cell movement in humans and that this in turn inhibits metastatic spread, thereby preventing PCa-specific death. As many effects have been ascribed to genistein, it has been considered a non-specific agent. However, its effects are concentration-dependent, and the vast majority …	none	Two channel array
38833	Transcription profiling of human colon Caco-2 cells treated with hydroxytyrosol (HTy) and hydroxytyrosyl ethyl ether (HTy-Et)	The anticarcinogenic activity of hydroxytyrosyl ethyl ether (HTy-Et) compared to its precursor hydroxytyrosol (HTy) has been studied in human Caco-2 colon adenocarcinoma cells. Changes in global gene expression in Caco-2 cells exposed to HTy and HTy-Et for 24 h were evaluated using Affymetrix array. Microarray analysis showed that after exposure to HTy and HTy-Et, 451 and 977 genes respectively w…	23411228	One color array
60148	Role of milk fat globule membrane (MFGM) in modulating gene expression in humans	The aim of this study was to investigate if milk fat globule membrane (MFGM) enclosing the dairy fat influence peripheral blood mononuclear cells (PBMC) gene expression. This study was a 8-week single-blind, randomized, controlled isocaloric trial with two parallel groups including overweight (mean BMI: 28) adult women (n=30). All subjects consumed 40 g dairy fat per day either as cream (MFGM die…	26016870	One color array
36930	Comparative transcriptomic profiling of peripheral blood mononuclear cells (PBMCs) isolated from patients in secondary prevention of CVD taking placebo, grape extract or resveratrol-enriched grape extract	We used Affymetrix microarrays to investigate gene expression changes in PBMCs isolated from male patients ongoing secondary prevention of CVD to determine significant modulatory effects that may have been induced by the intake of an initial dose of 8 mg of resveratrol-enriched grape extract for 6 months and then, 16 mg for a further 6 months.	23557933	One color array
86046	Gene expression analysis of renal cell carcinoma cell line A-498 after 20-hour treatment with englerin A.	Natural products possess enormous structural and chemical diversity and are a rich source of drugs or drug-like leads. Although the final products may not necessarily represent the active ingredients of the natural source, the majority of all drugs in the market have their origin in nature. Englerin A is guaiane sesquiterpene that was isolated from the Tanzanian plant Phyllanthus engleri and has …	28296891	One color array
99993	Expression data from 5azaC- or gallic acid-treated human lung cancer H1299 cell line	Gallic acid (also known as 3,4,5-trihydroxybenzoic acid, GA), a naturally occurring phenolic acid, is a major constituent of tea and red wine. It has been demonstrated that GA possess anti-cancer activities. We found the epigenetic effect of GA in tobacco-associated human cancer cell lines. In this dataset, we include the expression array data from human lung cancer H1299 cell line with or withou…	29416619	One color array
100224	Transcritome analysis of herbal extract WCE mediated gene signature in 22Rv1 cells	Recurrences of hormone-refractory prostate cancer highly affect the therapeutic outcome. Although anti-androgen therapy prolongs survival in prostate cancer patients, resistance rapidly develops and is often associated with increased androgen receptor expression and upregulated HER2/3-AKT signaling pathway. However, single agent therapy targeting AR, HER2/3 or AKT usually failed due to the recipr…	none	One color array
28241	Menthol effect on gene expression profile in malignant prostate cancer cell lines, PC-3	Menthol, a naturally occurring cooling compound of peppermint oil, induces an anti-proliferative activity in androgen-independent prostate cancer (AIPC). Previously, we found that menthol affects PC-3 cells viability through activating JNK but the mechanism is not fully clear. We thus studied that dysregulated cell cycle progression of PC-3 cells to menthol. We performed microarray experiments to…	22580005	One color array
121137	Ascorbate Suppresses VEGF Expression in Retinal Pigment Epithelial Cells	In this study we show that ascorbate (vitamin C) shifts the hydroxymethylome and transcriptome in RPE cells, and downregulates expression of VEGF.	30025088	HTS
34259	Study of the effect on indoxyl sulfate on endothelial gene expression	The aim of this study is to determine the molecular mechanism by which indoxyl sulfate acts on endothelial cells. Endothelial cells (HUVECs) were incubated with medium containing indoxyl sulfate at concentration found in chronic kidney disease patients (1mM). Since indoxyl sulfate is a potassium salt, control medium contains KCl at 1mM. Cells were incubated during four hours in presence of indoxy…	23636172	One color array
94154	Gene expression after 24h Cocoa Extract incubation in HT29 cells	Cocoa consumption is associated with beneficial effects on human health. This has been attributed to its polyphenol components and their oligomers, which have been shown to decrease the risk of cardiovascular and inflammatory diseases, metabolic disorders, and to play a role in cancer prevention. We tested cocoa modulation on the gene expression profile of colon cancer HT-29 cells using Affymetri…	none	One color array
85871	Gene expression profiles of MCF7 cells treated with traditional Chinese medicine components	At present, the DNA microarray application to study traditional Chinese medicines (TCMs) has received more and more attention. Furthermore, kinds of TCMs were too large, and ingredients in TCMs were also extremely abundant, which afforded an extraordinary source for drug development. To pursue a suitable approach on the research of TCM components, we produced gene expression profiles of 102 TCM i…	28336967	One color array
63327	Expression data from Regulatory T Cells either exposed to normal salt media or high salt media (+40mM NaCl)	Sodium Chloride Inhibits Suppressive Function of Foxp3+ Regulatory T Cells Given the functional changes observed secondary to exposure to high-salt we wanted to know what expression based changes were taking place in the regulatory T cell population that might help to explain the evidenced functional deficits.	26524592	One color array
41781	Human dietary intervention study with blueberry-apple juice	Human volunteers (N=143; 98 females and 45 males; aged 18-45 years) consumed one litre of blueberry-apple juice per day for four weeks. Before and after the intervention blood was drawn and lymphocytes were isolated for subsequent RNA isolation. Each participant acted as his own control.	24328558	Two channel array
57028	Transcriptomics of vitamin D treatment effects in Mycobacterium tuberculosis-infected THP-1 cells	Previous reports have shown low vitamin D serum levels and polymorphisms in the vitamin D receptor (VDR) to be associated with increased risk for TB. Given that 1α,25-dihydroxyvitamin D3 has a role in lipid metabolism control, we tested whether the link between 1α,25-dihydroxyvitamin D3 and tuberculosis involves macrophage lipid metabolism. Since formation of lipid droplets (LD) is a hallmark of …	24899504	One color array
21976	Effects of Bifidobacterium bifidum PRL2010 on gene expression in intestinal epithelial cells	Analysis of gene expression in Caco-2 intestinal epithelial cells stimulated with Bifidobacterium bifidum PRL2010. We used microarrays to investigate gene expression in intestinal epithelial cells in response to Bifidobacterium bifidum PRL2010, in particular genes involved in mucin pathways.	20974960	One color array
42569	Gene expression analysis of human CD4+ T cells differentiated into Th17 cells in the presence of high-salt	Th17 cells are believed to be a critical cell population for driving autoimmune diseases. However, environmental factors that are directly related to the development of Th17 cells are largely unknown. High-salt (NaCl) concentrations enhance Th17 differentiation of human naive CD4+ T cells in vitro. The aim of the study was to analyse the changes in gene expression induced by high-salt conditions …	23467095	One color array
86098	Developmental Vitamin D availability impacts hematopoietic stem cell production	Vitamin D insufficiency is a global epidemic and despite its high incidence the impact of Vitamin D signaling beyond calcium-bone regulation is not fully understood. To expand our analysis of the impact of 1,25(OH)D3 on hematopoietic stem and progenitor cell (HSPC) production and function in zebrafish and human umbilical cord blood (hUCB), we performed a microarray study to indentify signaling pa…	none	One color array
5145	Genes regulated by vitamin D in bronchial smooth muscle cells	Studied gene regulation in bronchial smooth muscle cells following vitamin D stimulation. Keywords: comparison	17213369	One color array
65722	Rosemary polyphenols induce unfolded protein response and changes in cholesterol metabolism in colon cancer cells	Several studies have demonstrated that rosemary polyphenols exert changes in the lipid metabolism in adipose and hepatic cells. However, limited information is available about their effect on the lipids metabolism in cancer cells. To improve our limited knowledge on this issue, a Foodomics approach is applied to study the effects of a polyphenol-enriched supercritical rosemary extract and carnosi…	none	One color array
18741	Mucosal responses of healthy humans to three different probiotic Lactobacillus bacteria	Probiotic bacteria, specific representatives of bacterial species that are a common part of the human microbiota, are proposed to deliver health benefits to the consumer by modulation of intestinal function via largely unknown molecular mechanisms. To explore in vivo mucosal responses of healthy adults to probiotics, we obtained transcriptomes in an intervention study following a double-blind pla…	20823239	One color array
59368	Expression Data for HT-1080 cells exposed to ETP, QUE and MMS	As part of a larger effort to provide proof-of-concept in vitro only risk assessments, we have developed a suite of high throughput assays for key readouts in the p53 DNA damage response toxicity pathway: DSB DNA damage (p-H2AX), permanent chromosomal damage (micronuclei; MN), p53 activation, p53 transcriptional activity, and cell fate (cell cycle arrest, apoptosis,MN). Dose-response studies were…	25078064	One color array
116166	Chemical Screen Identifies a Geroprotective Role of Quercetin in Premature and Physiological Aging	Aging increases the vulnerability to various diseases. The main goal of aging research is to find therapies that attenuate aging and alleviate aging-related diseases. In this study, we screened a nature product library for geroprotective compounds using Werner syndrome (WS) human mesenchymal stem cells (hMSCs), a premature aging model that we recently established. Ten candidate targets were ident…	30069858	HTS
11355	Mucosal responses of healthy humans to exponentially growing or stationary Lactobacillus plantarum bacteria	Some commensal bacteria stimulate the immune system but do not present specific antigenicity. Such adjuvant effects have been reported for the bacterial species Lactobacillus plantarum. To study in vivo human responses to L. plantarum, a randomised double-blind placebo-controlled cross-over study was performed. Healthy adults were provided preparations of living and heat-killed L. plantarum bacte…	19190178	One color array
79473	Transcriptome profile in human hepatoma HepG2 cells treated with antioxidant-rich Barringtonia racemosa leaf extract	The water extract of the leaf of B. racemosa had been reported to posses high phenolic content and showed high antioxidant activities. However, scientific data on the molecular mechanisms underlying the beneficial properties of the leaf extract are still lacking. In this study, the effects of the leaf extract on the expression of genes in cultured HepG2 cells were investigated using microarray te…	26839752	One color array
87300	Human intervention study to assess the effects of supplementation with olive leaf extract on peripheral blood mononuclear cell gene expression	Olive oil is correlated to long life and low rates of cancers and cardiovascular disease. The health benefits of the oil is contributed to the polyphenols. The polyphenols in olive leaf are simialr bit in high concentrations. We wanted to uncover whether measurable changes would occur with supplementation in human participants. we used affymetrix arrays to measure the gene expression changes with…	none	One color array
94548	Expression data from MCF-7 breast cancer cells treated with Wild Type Tomato fruit extract (WT) and transgenic lines tomato fruit extract (L6 and L7)	To investigate the effects of transgenic lines L6 and L7 tomato fruits on total expression profile of MCF-7 breast cancer cells, we treated MCF-7 cells with 1 ug/ml of tomato fruit extract for 24 hours and compare it with wild type tomato fruit extract Objectives for this study included the identification of genes that were up or down-regulated at the transcriptional level in MCF-7 cells treated …	28448505	One color array
87426	RNA-seq of human adipose tissue following n-3 PUFA supplementation and evoked endotoxemia	Dietary consumption of long-chain omega-3 polyunsaturated fatty acids (n-3 PUFA) may protect against cardiometabolic disease through modulation of systemic and adipose inflammation. However, it is often difficult to detect the subtle effects of n-3 PUFA on inflammatory biomarkers in traditional intervention studies. We aimed to identify novel n-3 PUFA modulated gene expression using unbiased adip…	27012629	HTS
34175	Influence of exposure time on gene expression of human intestinal epithelial cells exposed to Lactobacillus acidophilus	The Caco-2 epithelial cell line was exposed to the probiotic bacterium L. acidophilus cells for a 1-, 4- or 8-hour exposure time or phosphate-buffered saline (PBS) for 1 hour to study the impact on gene expression levels. The results indicated the effect of exposure time on gene expression levels.	22562992	One color array
98798	Gene expression in THP-1 Cells following treatment with probiotics strains Lactobacillus acidophilus, Bacillus clausii and Bifidobacterium bifidum at MOI of 1 for 6 hours : NT (Time matched untreated cells) vs. Probiotics treated cells	Gene expression in THP-1 cells on treatment with Lactobacillus acidophilus, Bacillus clausii and Bifidobacterium bifidum at MOI of 1 for 6 hours.	none	Two channel array
95497	Vitamin D regulates expression of multiple genes including CD14 and CD180 to modulate the syncytiotrophoblast response to lipopolysaccharide	We assessed the response of primary cultures of human trophoblasts to bioactive 1,25 (OH)2D3 and used whole genome microarray to identify innovative hypotheses. Data indicate that bioactive vitamin D has wide-spread effects on villous gene expression in general, and a specific affect effect on the immune response.	none	One color array
37369	Caco-2 cell gene expression following co-culture with Lactobacillus casei and Bifidobacterium breve	To characterize how symbiotic bacteria affect the lolecular and cellular mechanisms of epithelial homeostasis, human colonic Caco-2 cells were co-culture with Lactobacillus casei and Bifidobacterium breve.	23646174	One color array
79383	A microfluidics-based in vitro model of the gastrointestinal human-microbe interface	We have developed a microfluidics-based in vitro model of the human gut allowing co-culture of human and microbial cells and subsequent multi-omic assessment of the effect of the co-culture on the host transcriptome. We compare the transcriptional changes induced in the human epithelial cell line, Caco-2 after co-culture with Lactobacillus rhamnosus GG or a consortium of Lactobacillus rhamnosus G…	27168102	One color array
60102	Vitamin D receptor (VDR) target genes in THP-1 monocytic leucemia cells	The biologically active form of vitamin D, 1,25-dihydroxyvitamin D3 (1,25(OH)2D3), is a direct regulator of gene transcription, since it is the only high affinity natural ligand of the transcription factor vitamin D receptor (VDR). Transcriptome-wide analysis of THP-1 human monocyte-like cells had indicated more than 600 genes to be significantly (p < 0.05) regulated after a 4 h stimulation with …	25482012	One color array
36941	Restoration of regulatory and effector T cell balance and B cell homeostasis in systemic lupus erythematosus patients through vitamin D supplementation	Systemic lupus erythematosus (SLE) is a T and B cell-dependent autoimmune disease characterized by the appearance of autoantibodies, a global regulatory T cells (Tregs) depletion and an increase in Th17 cells. Recent studies have shown the multifaceted immunomodulatory effects of vitamin D, notably the expansion of Tregs and the decrease of Th1 and Th17 cells. A significant correlation between hi…	23075451	One color array
121093	Vitamin C Promotes Apoptosis in Breast Cancer Cells by Increasing TRAIL Expression	In this study we show that ascorbate (vitamin C) shifts the transcriptome of MDA-MB-231 cells and increases apoptosis.	29593282	HTS
48668	Expression data from HeLa cells treated with tocotrienols	We used microarrays to investigate the pattern of gene expression induced by tocotrienols treatment in HeLA cells Our study demonstrates that treatment with γ- and δ-T3 is associated to specific Ca-dependent signals	none	One color array
121095	Epigenetic reprogramming of melanoma cells by vitamin C treatment	In this study we show that ascorbate (vitamin C) shifts the transcriptome of melanoma cells, and decreases malignant phenotypes.	25977731	HTS
46352	Caco-2 cells cultured in the presence of Lactobacillus fermentum strains AGR1485 or AGR1487	Transcriptional profiling of Caco-2 cells co-cultured with L. fermentum AGR1487 (isolated from IBD patient), Caco-2 cells co-cultured with L. fermentum AGR1485 (isolated from healthy volunteer), or Caco-2 cells alone (Control).	24244356	Two channel array
89396	Pancreatic adenocarcinoma cell lines were treated with Agaricus blazei Murrill hot water extract (AbE).	Pancreatic cancer is one of the most aggressive human malignancies with 7.1% five-year survival rate due to late-stage diagnosis and lack of effective treatment. A novel active compound to be useful for treating pancreatic cancer is absolutely demanded. Agaricus blazei (A. blazei) Murrill has been shown to have an anti-cancer activity, however, its specific efficacy and underlying mechanism is po…	30514293	One color array
73650	Trans-resveratrol induces a potential anti-lipogenic effect in lipopolysaccharide-stimulated enterocytes	Background: Resveratrol has been demonstrated to exert pleiotropic health beneficial effects. Among the various mechanisms of action antioxidant, anti-inflammatory, cardio- and cancer-protective outcomes have been reported. Particularly, an important function of this natural compound against atherosclerosis has been postulated and the action of resveratrol on lipids and lipoprotein levels seems t…	26667767	One color array
59206	Peripheral blood gene-expression in heavy vs. moderate drinkers exposed to three types of personalized imagery	Alterations in stress-related gene-expression may play a role in stress-related drinking and the risk for alcohol dependence. Microarrays were used to measure changes in gene-expression in peripheral blood in non-smoking, social drinking subjects exposed to three types of personalized imagery: neutral, stressful (but not alcohol- related), and alcohol-related cues. Gene-expression was measured at…	none	One color array
46268	Gene expression profile of human monocytes stimulated with all-trans retinoic acid (ATRA) or 1,25a-dihydroxyvitamin D3 (1,25D3)	A role for vitamin A in host defense against Mycobacterium tuberculosis has been suggested through epidemiological and in vitro studies; however, the antimicrobial mechanism is unclear. Here, we demonstrate that vitamin A mediates host defense through regulation of cellular cholesterol content. Comparison of monocytes stimulated with all-trans retinoic acid (ATRA) or 1,25-dihydroxyvitamin D3, the…	24501203	One color array
60869	Gene expression profiles in patients with multiple myeloma receiving adjuvant treatment with an extract from the mushroom agaricus blazei Murill in addition to chemotherapy	The edible mushroom Agaricus blazei Murill has immunomodulating and antiproliferative effects. In a clinical study 33 patients with multiple myeloma were randomized to receive treatment with Agaricus (16 patients) or placebo (17 patients) in addition to chemotherapy.	25664323	One color array
129811	The effect of an NAD+ precursor vitamin B3, niacin, on muscle transcriptomic profiles of mitochondrial myopathy patients and healthy controls	Purpose: We examined the impact of niacin on muscle gene expression in mitochondrial myopathy patients and healthy controls. Methods: Muscle transcriptomics profiles were generated using global transcriptomics analysis by RNA sequencing which was performed by the Beijing Genomic Institute (BGI) using their standard protocols Results: The pathway enrichment analysis of RNA-sequencing data indicate…	31523008	HTS
69698	Vitamin D stimulation of primary skeletal muscle myoblasts	Expression profiling of proliferating primary myoblasts obtained from vastus lateralis muscle biopsises from healthy individuals and stimulated with Vitamin D (100 nM 1,25(OH)2D3) or vehicle for 24h.	26469137	One color array
75181	Therapeutic targets of a new treatment for osteoarthritis composed by curcuminoids extract, hydrolyzed collagen and green tea extract	We have previously demonstrated that a mixture of curcuminoids extract, hydrolyzed collagen and green tea extract (COT) inhibited inflammatory and catabolic mediator’s synthesis by osteoarthritic (OA) human chondrocytes. The objectives of this study were to identify new targets of COT using genomic approaches. We compared gene expression profiles of chondrocytes treated with COT and/or with inter…	27275599	One color array
65152	Comparative transcriptomic profiling of breast-milk isolated total somatic cells from women with mastitis following the consumption of a probiotic containing a Lactobacillus salivarius PS2 strain	We used Affymetrix microarrays to investigate gene expression changes in somatic cells from breast-milk extracted from women suffering from mastitis and taking a daily dose of three capsules with ~50 mg of a freeze-dried probiotic (~109 CFU of L. salivarius PS2 strain) for 21 days. Healthy women were subjected to the same treatment for comparison.	30271395	One color array
87454	Effects Of An Encapsulated Fruit And Vegetable Juice Concentrate On Obesity-Induced Systemic Inflammation	Analysis of the effect of using a fruit and vegetable juice concentrate to reduce systemic inflammation in obesity. The hypothesis tested whether the presence of polyphenols in the fruit and vegetable juice concentrate could reduce the expression of systemic inflammatory genes in the blood of Obese patients with high levels of plasma CRP (≥3.0). Results provide evidence that systemic inflammatory…	28208713	One color array
111073	Expression profiling by RNA-Seq of breast cancer samples from patients in walnut-consuming and control groups	Consumption of walnuts has slowed breast cancer growth and/or reduced the risk of breast cancer in mice. The significantly reduced mean tumor size or numbers of tumors was associated with changing the expressions of many genes that are associated with cancer growth, survival and metastasis. Many women treated for breast cancer are interested in reducing the risk for recurrence. The study was a no…	31198831	HTS
27140	Gene expression and biological pathways in tissue of men with prostate cancer in a randomized clinical trial of lycopene and fish oil	Animal and epidemiological studies suggest that lycopene and fish oil may modify the risk or delay progression of prostate cancer, however, the molecular mechanisms involved are poorly understood. We examined the effects of these micronutrients on prostate gene expression in a double-blind placebo-controlled randomized clinical trial (Molecular Effects of Nutritional Supplements, MENS).	21912659	Two channel array
70468	Vitamin D receptor expression and associated gene signature in tumor stromal fibroblasts predict clinical outcome in colorectal cancer	Colorectal cancer (CRC) is a major cause of cancer mortality and a serious health concern worldwide. Vitamin D deficiency is associated with high CRC incidence and mortality, suggesting a protective effect of vitamin D against this neoplasia. Although the antiproliferative and prodifferentiation action of active vitamin D (1alpha,25-dihydroxyvitamin D3, 1,25(OH)2D3) on colon carcinoma cells is we…	27053631	One color array
98645	Analysis of gene expression changes in whole blood samples from young men after acute or short-term intake of probiotic yoghurt compared to acidified milk	Fermented dairy milks have been associated with many health benefits including the regulation of metabolic dysfunction. Different circulating clinical biomarkers have been used to explore the effect of fermented milks on metabolic health but the development of whole blood transcriptomics has recently been proposed as a source of novel biomarkers for this health outcome. In a randomised, cross-ove…	29489876	HTS
18589	Eicosapentaenoic acid improves metabolic switching in human myotubes	Metabolically healthy skeletal muscle is characterized by the ability to switch easily between glucose and fat oxidation, whereas loss of this ability seems to be related to insulin resistance. The aim of this study was to investigate whether different fatty acids (FAs) and the LXR ligand T0901317 affected metabolic switching in human skeletal muscle cells (myotubes). Pretreatment of myotubes wit…	20363834	One color array
68482	High salt primes a specific activation state of macrophages, M(Na)	Purpose: Investigate effects of high salt on human macrophage activation Methods: Human monocytes-derived macrophages were treated by additional 51mM NaCl for 24 hours (NaCl groups) or not (Control groups). mRNA profiles were generated by RNA-Seq, in triplicate, using Ion proton（Life tech). qRT–PCR validation was performed using SYBR Green assays. Results: High salt significantly promotes pro-inf…	26206316	HTS
42432	Effects of 30 days resveratrol supplementation on adipose tissue morphology and gene expression patterns in obese men	Polyphenolic compounds, such as resveratrol, have recently received widespread interest due to their ability to mimic effects of calorie restriction. The objective of the present study was to gain more insight into the effects of 30 days resveratrol supplementation on adipose tissue morphology and underlying processes. Nine healthy obese men were supplemented with placebo and 150mg/day resveratro…	23958793	One color array
46749	Effect of vitamin D on gene expression in human alveolar type II cells	To test whether vitamin D has a functionally important effect upon primary alveolar epithelial type II cells we used gene expression microarray to identify genes that are regulated by 25-dihydroxyvitamin D in adult alveolar type II cells.	25903964	One color array
123993	No effect of calcifediol supplementation on skeletal muscle transcriptome in vitamin D deficient frail older adults.	Vitamin D deficiency is common among older adults and has been linked to muscle weakness. Vitamin D supplementation has been proposed as a strategy to improve muscle function in older adults. The aim of this study was to investigate the effect of calcifediol (25-hydroxycholecalciferol) on whole genome gene expression in skeletal muscle of vitamin D deficient frail older adults. A double-blind pla…	31138136	One color array
66191	Elevated dairy fat intake in lactating women alters milk lipid and fatty acids without detectible changes in expression of genes related to lipid uptake or synthesis	Previous work has demonstrated that elevated maternal lipid intake (particularly from dairy products) is associated with increased lipids and altered fatty acid profile in milk produced by healthy lactating women. We investigate our primary hypothesis that a maternal diet rich in full-fat dairy products would simultaneously increase milk lipid percent and expression of genes related to the uptake…	25661476	One color array
56583	Effects of vitamin D supplementation on alveolar macrophage gene expression	The objective of the overall study was to determine the effects of oral vitamin D supplementation on alveolar macrophages from human subjects. In this substudy, subjects treated with vitamin D (intervention group) in paired analysis had small, but significant effects on immune-related differential gene expression pre versus post supplementation. In this study, we obtained alveolar macrophages by …	24669961	One color array
74560	Whole blood gene expression from overweight women supplemented with quercetin or placebo	Flavonoids and fish oils have anti-inflammatory and immune-modulating influences. The purpose of the study was to determine if a mixed flavonoid-fish oil supplement (Q-Mix; 1000 mg quercetin, 400 mg isoquercetin, 120 mg EGCG from green tea extract, 220 mg EPA and 180 mg DHA from fish oil, 1000 mg vitamin C, 40 mg niacinamide, and 800 ug folic acid) would reduce inflammatory and oxidative stress m…	27187447	One color array
23984	Effects of TX527, a hypocalcemic vitamin D analog on human activated T lymphocytes	Hypocalcemic vitamin D analogs are appealing molecules to exploit the immunomodulatory actions of active vitamin D in vivo. The functional modulation of dendritic cells is regarded as the key mechanism underlying their ability to regulate T cell responses. In contrast, the direct actions of vitamin D and structural analogs on T lymphocytes remain less well characterized. Microarray analysis was p…	21131424	One color array
84453	Pure epicatechin and inflammatory gene expression profiles in circulating immune cells in (pre) hypertensive adults; a randomized double-blind, placebo-controlled, crossover trial	Introduction: There is increasing evidence that consumption of cocoa products have a beneficial effect on cardio-metabolic health, but the underlying mechanisms remain unclear. Cocoa contains a complex mixture of flavan-3-ols. Epicatechin, a major monomeric flavan-3-ol, is considered to contribute to the cardio-protective effects of cocoa. We investigated effects of pure epicatechin supplementati…	29672527	One color array
86200	The role of vitamin D in the transcriptional program of human pregnancy.	Peripheral whole blood transcriptome profiles of pregnant women enrolled in the “Vitamin D Antenatal Asthma Reduction Trial” (VDAART) at enrollment during early pregnancy, and again at 32-38 weeks of gestation. Mothers were enrolled in 2 treatment groups: Intervention group with 4400 IU vitamin D supplementation and Control group with 400 IU vitamin D supplementation. Comparing the whole blood (P…	27711190	One color array
14797	Non-invasive detection of molecular biomarkers in subjects with a history of insulin resistance and colorectal adenomas	We have developed novel molecular methodology utilizing a stool sample, which contains intact sloughed colon cells, in order to quantify colonic gene expression profiles. In this study, our goal was to identify diagnostic gene sets (combinations) for the noninvasive classification of different phenotypes. For this purpose, the effects of a legume enriched, low glycemic index, high fermentable fib…	19470793	One color array
23610	Gene expression profiles of MCF-7 cells treated with Si-Wu-Tang, estradiol and ferulic acid	Traditional Chinese medicines (TCM), usually composed of a mixture of components, may simultaneously target multiple genes/pathways and thus achieve superior efficacy for complex diseases such as cancer. To identify novel mechanisms of action and potential health benefits for a TCM formula Si-Wu-Tang (SWT) widely used for women’s health, we obtained the DNA microarray expression profiles for SWT,…	21464939	One color array
56245	Effect of Epigallocatechin gallate (EGCG), a green tea ployphenol, on estrogen regulated genes in breast cancer cell line MCF7.	Epigallocatechin gallate (EGCG), the major green tea polyphenol, has been a subject of global interest as a potential chemopreventive or chemotherapeutic supplement for breast cancer. While on one hand epidemiological studies suggest inverse correlation between green tea consumption and breast cancer risk, investigations using cell culture and animal models of breast carcinogenesis on the other h…	26484257	One color array
45380	Pulsatile exposure to simulated reflux leads to stereotypical changes in gene expression in a 3D model of oesophageal mucosa	Oesophageal exposure to duodenogastroesophageal refluxate is implicated in the development of Barrett’s Metaplasia, with increased risk of progression to oesophageal adenocarcinoma. The literature proposes that reflux exposure activates NF-kB, driving the aberrant expression of intestine-specific caudal-related homeobox genes. However, early events in the pathogenesis of Barrett’s Metaplasia from…	24713057	One color array
11919	Vitamin C-induced gene expression profiling in GM5659 human skin fibroblasts	The skin is a protective barrier against external insults and any lesion must be rapidly and efficiently repaired. Dermal fibroblasts are the major source of extracellular connective tissue matrix and play an important role in wound healing. Vitamin C is an important water-soluble free radical scavenger and an essential cofactor for collagen synthesis by dermal fibroblasts and, consequently, may …	18973801	One color array
78188	Gene expression profiling of CUTLL cell lines upon 17 drug treatments	The clinical development of targeted therapies has been hampered by their limited intrinsic antitumor activity and the rapid emergence of resistance, highlighting the need to identify highly active and synergistic drug combinations. However, empirical synergistic drug screening approaches are challenging and elucidating the mechanisms that underlie such drug interactions is typically complex. Her…	28174276	One color array
124043	Yarrow and marigold extracts and their effect in pancreatic cancer cells [MIL]	determine the molecular effect of yarrow and marigold supercritical extracts in gene expression of pancreatic cancer cells (MIA PaCa-2)	none	One color array
56496	Modulation of gene expression induced by supercritical fluid rosemary extract in colon cancer cells	Supercritical rosemary extract (containing 16.90% carnosic acid, 1.90% carnosol and 13.59% volatile compounds) showed antitumor activity on colon cancer cells in vitro. We treated colon cancer cells with the extract and we employed whole genome microarray expression profiling to identify genes potentially involved in its antitumor mechanism of action.	24892299	One color array
81814	Transcriptome of RA-responsive and RA-resistant breast cancer cell lines	Retinoic acid (RA), the main active vitamin A metabolite, controls multiple biological processes such as cell proliferation and differentiation through genomic programs and kinase cascades activation. Several breast cancer cells respond to the antiproliferative effects of RA, but others are RA-resistant. In several cases resistance has been correlated to the amplification of the erb-b2 receptor t…	27362937	HTS
76956	Honokiol Bis-Dichloroacetate (Honokiol DCA) Demonstrates Activity in Vemurafenib-Resistant Melanoma in Vivo.	The majority of human melanomas bears BRAF mutations and thus is treated with inhibitors of BRAF, such as vemurafenib. While patients with BRAF mutations often demonstrate an initial dramatic response to vemurafenib, relapse is extremely common. Thus, novel agents are needed for the treatment of these aggressive melanomas. Honokiol is a small molecule compound derived from Magnolia grandiflora th…	26871475	One color array
181403	RNA sequence of gene expression in LPA or PBS treated human ARP1 multiple myeloma cells	we use RNA sequence to detect the global gene expression in human ARP1 MM cells after 24 hours of LPA or PBS treatment in vitro	none	HTS
147588	Effects of melatonin derivatives on gene expressions in human normal keratincytes	The aim of this study was to test the effects of melatonin derivatives on gene expressions in human normal keratincytes.	33920561	HTS
53415	Gene expression profiling of primary human hepatocytes after berberine chloride treatment	Berberine, an isoquinoline alkaloid isolated from many medicinal herbs such as Coptis chinensis, has a wide range of pharmacological effects. Since xenobiotic drug-induced micoRNAs have recently emerged as key regulators in guiding their pharmacological effects and toxicity, we were interested in whether or not micoRNA expression was differentially altered by berberine treatment in liver. Here, w…	none	One color array
48899	Analysis of differentially expressed genes in A549 after treatment with Sulforaphene	This study aimed to identify differential expressed genes before and after treatment with Sulforaphene, using the A549 lung cancer cell line as a model.	none	One color array
34572	Gene expression profiling of MT-2 cells treated with interferon-alpha and ascorbic acid (dose response)	Background: Clear guidelines for therapy of HTLV-1-associated myelopathy/tropical spastic paraparesis (HAM/TSP) are missing due to the lack of randomized double-blind controlled clinical trials. Moderate yet similar clinical benefit has been demonstrated for IFN-a monotherapy and high-dose ascorbic acid (AA) monotherapy in open clinical trials. However, there is no clear evidence to support the v…	22848768	One color array
104869	AhR activity directs BRAF inhibitors resistance in metastastic melanoma	BRAF oncogene is mutated in ~50% of human cutaneous melanomas. The BRAF V600E mutation leads to constitutive activation of the mitogen-activated protein kinase (MAPK) pathway fuelling cancer growth. The inhibitors of BRAF V600E (BRAFi), lead to massive and high response rate. However, BRAFi-resistant cells that operate as a cellular reservoir for relapses severely limits the duration of the clini…	30429474	HTS
154613	Modulating the transcriptional landscape of SARS-CoV-2 as an effective method for developing antiviral compounds	The pandemic of severe acute respiratory syndrome coronavirus 2 (SARS-CoV-2) has imposed a significant burden on the human population. To understand the virus and the disease it causes we sought to interfere with the transcriptional response of the infected host. Utilizing the expression pattern of SARS-CoV-2-infected cells, we identified a region in gene expression space that was unique to virus…	none	HTS
138025	Vascular fate in misidentified pluripotent-derived blood-brain-barrier endothelial cells rescued by transcriptional reprogramming.	A single-cell suspension was loaded into the Bio-Rad ddSEQ Single-Cell Isolator on which cells were isolated, lysed and barcoded in droplets. Droplets were then disrupted and cDNA was pooled for second strand synthesis. Libraries were generated with direct tagmentation followed by 3’ enrichment and sample indexing using Illumina Nextera library prep kit. Pooled libraries were sequenced on the Ill…	33542154	HTS
186947	A cis-regulatory lexicon of DNA motif combinations mediating cell type-specific gene regulation [RNA-Seq]	Abstract: Gene expression is controlled by transcription factors (TFs) that bind cognate DNA motifs in cis-regulatory elements (CREs), however, the combinations of motifs that mediate cell type-specific gene regulation are undefined. Chromatin accessibility, TF footprinting, and H3K27ac-dependent DNA looping data were generated to identify 7,531 cell type-specific CREs across 15 normal human cell…	none	HTS
39823	Microarray Study Reveals Hormone-Modulated Gene Transcription During Human Podocyte Differentiation	Glomerular podocytes are highly differentiated kidney cells that constitute one of the key components responsible for removing toxins and metabolic waste while preserving nutrients in the bloodstream in the renal glomerulus. In addition, podocytes contribute significantly to the formation of the glomerular basement membrane and the integrity of the vascular endothelium. Thus, podocyte injury and/…	23593176	One color array
217585	Oxidized 5-methylcytosine modulates synthetic lethality to poly-ADP-ribose polymerase inhibitors in acute myeloid leukemia [cell line RNA-seq]	TET2 haploinsufficiency is a driving event in myeloid cancers and is associated with a worse prognosis in patients with AML. Enhancing residual TET2 activity using vitamin C increases oxidized 5-methylcytosine (mC) formation and promotes active DNA demethylation via BER that slows leukemia progression. We utilized genetic and compound library screening approaches to identify rational combination …	none	HTS
50484	Regulation of Energy Metabolism and Mitochondrial Biogenesis Independently from the SIRT1-PGC1a Pathway in Human Skeletal Muscle during Lipid Overfeeding	The adaptive mechanisms in response to excess energy supply are still poorly known in humans. Our aims were to define metabolic responses and changes in gene expression in skeletal muscle of healthy volunteers during fat overfeeding.	24684464	One color array
61727	NOTCH1 activation in breast cancer confers sensitivity to inhibition of SUMOylation	Breast cancer is genetically heterogeneous, and recent studies have underlined a prominent contribution of epigenetics to the development of this disease. To uncover new synthetic lethalities with known breast cancer oncogenes, we screened an epigenome-focused short hairpin RNA library on a panel of engineered breast epithelial cell lines. Here we report a selective interaction between the NOTCH1…	25263445	HTS
57051	Global Analysis of Post-transcriptional Gene Expression in Arsenite-treated Human BJ Fibroblasts	Arsenic is a potent environmental toxin and a cause of numerous health problems. Most studies have assumed that arsenic-induced changes in mRNA levels result from effects on gene transcription. The influence of arsenic on post-transcriptional regulation, another important locus of gene expression control, has remained largely unexplored.	25493608	One color array
62798	AMPK activation exerts anti-senescence effect in human follicle dermal papilla cells	We investigated the role of AMPK activation in the progression of senescence in HFDPCs. The anti-senescence effects of adenine, a recently identified AMPK activator, were determined in a comparison with AICAR, a pharmacological AMPK activator, in HFDPCs. The results showed that either adenine or AICAR induced phosphorylation of Thr172 of AMPK in HFDPCs. As revealed by microarray analysis, signifi…	26477890	One color array
99610	The effect of dietary fibre exposure on gene expression profiles in intestinal Caco-2 cells	Background: Human intestinal tissue samples are barely accessible to study potential health benefits of nutritional compounds. Dietary fibres have been descirbed to be beneficial for intestinal health. Therefore, in this study we explored the applicability of an in vitro model, namely human intestinal Caco-2 cells, to study the effect of dietary fibres on intestinal health. Transcriptomics was ap…	none	One color array
48368	Gene expression profile of PBMCs after intake of fish oil for seven weeks compared to high oleic sunflower oil	Fish oil supplementation has been shown to alter gene expression of mononuclear cells both in vitro and in vivo. However, little is known about the total transcriptomic profile in healthy subjects after intake of fish oil compared to a control group. The objective was to examine the gene expression profile in peripheral blood mononuclear cells (PBMCs) in healthy subjects after intake of fish oil …	none	One color array
193390	Transcriptional profiling of cadmium effect in human adipocytes	Adipose tissue is a potential site of accumulation of toxicants, including trace elements, which can have an impact on tissue functionality. To investigate the molecular perturbations induced by Cd in mature adipocytes, we treated Adipose Tissue-derived human mesenchymal stem cells (AD-hMSCs) with 1microM cadmium for 48h and we used microarrays to detail the global program of gene expression.	35301059	One color array
185362	Analysis of transcriptomic responses of genotoxic and non-genotoxic stress in human lymphoblastoid TK6 cells	Purpose: Toxicogenomics analyses may provide information about DNA-damaging properties of test compounds but are not routinely used for identification of a genotoxic potential. In this study, p53 wild type TK6 cells were exposed to six food-relevant genotoxic and four non-genotoxic compounds to elucidate genotoxic mechanism.	35408779	HTS
202084	Human Peripheral Blood mononuclear cells from postmenopausal women: grapefruit juice vs. flavanone-free placebo	Transcriptional profiling of Peripheral Blood mononuclear cells (PBMCs) in apparently healthy postmenopausal women consuming flavanones in grapefruit juice (340 ml/day providing around 210 mg of naringenin glycosides) or flavanone-free placebo drink for 6 months in a cross-over design with a 2-month washout period between consumption of two studied drinks. Goal was to determine the effects of chr…	35694160	One color array
29141	Folic acid supplementation dysregulates gene expression in lymphoblastoid cells	To prove our hypothesis that excess folic acid supplementation is responsible for widespread gene expression changes during gestational development that may be responsible for abnormal behaviors later on in the life, we have used whole genome microarray expression profiling in lymphoblstoid cells as a proof of concept. Human lymphoblastoid cells in culture were supplemented with folic acid, and f…	21867686	One color array
163909	Epigambogic acid A inhibits the tumorigenesis of non-small cell lung cancer through inhibiting the expression of DIRC1	Non-small cell lung cancer (NSCLC) is the leading life-threatening cancer in the world. Gamboge, a type of desiccating resin excreted from gamboge stalk, has been reported to have antitumor effects in various malignancies. However, little is known about the underlying mechanism in lung cancer. In this study, we discovered a novel compound in gamboge, epigambogic acid A, which significantly inhibi…	none	HTS
183912	CRISPR interference reveals that all-trans-retinoic acid promotes macrophage control of Mycobacterium tuberculosis by limiting bacterial access to cholesterol and propionyl-CoA	Macrophages are a protective replicative niche for Mycobacterium tuberculosis (Mtb) but can kill the infecting bacterium when appropriately activated. To identify mechanisms of clearance, we compared bacterial restriction by human macrophages after treatment with 26 compounds, including some currently in clinical trials for tuberculosis. All-trans-retinoic acid (ATRA), an active metabolite of vit…	35038923	HTS
7403	Expression data from PDGF-treated SH-SY5Y cells	We conducted a proof-of-concept experiment to explore the possibility of using gene expression-based high throughput screening (GE-HTS) to find inhibitors of a signaling cascade, using platelet derived growth factor receptor (PDGFR) signaling as the example.	18312689	One color array
215254	A comparison between novel 3D human renal proximal tubule organoids and 2D monolayer cells utilizing RPTEC-TERT1 cells	This experiment seeks to identify differences in human proximal tubule cells in 2D and 3D in response to nephrotoxins, identify early indications to predict toxicity	36409750	HTS
164788	Machine Learning Identifies Candidates for Drug Repurposing in Alzheimers Disease	Clinical trials of novel therapeutics for Alzheimers Disease (AD) have consumed a large amount of time and resources with largely negative results. Repurposing drugs already approved by the Food and Drug Administration (FDA) for another indication is a more rapid and less expensive option. In this study, we profile 80 FDA-approved and clinically tested drugs in neural cell cultures, with the goal…	33589615	HTS
138442	Effects of ascorbic acid on topotecan-induced DNA damage in human tumor cells	To investigate mechanisms and differential gene expressions in topotecan-induced DNA damage and effects of ascorbic acid/hydrogen peroxide on these genes in topotecan cytotoxicity in tumor cells	32765594	One color array
201455	Effects of corosolic acid on gene expression of in Bel-7402 and Bel-7404 cells	The purpose of this study was to investigate gene expression in corosolic acid-treated liver cancer cells (Bel-7402 and Bel-7404)	36038536	HTS
133686	Foodomics study on the anti-proliferative activity mechanisms on HT-29 colon cancer cells in response to banana passion fruit (Passiflora mollissima) seeds PLE-extract	Passiflora mollissima commonly known as “banana passion fruit” is usually consumed as fresh food or processed products, being seeds and peel the main by-products of the industrial processing. The potentially bioactive metabolites from banana passion fruit PLE-extract seeds have been recently characterized by HPLC-HRMS after sequential pressurized liquid extraction (PLE)	32156385	Two channel array
995	Differentiation of acute myeloid leukemia cells	We developed a general approach to small molecule library screening called GE-HTS (Gene Expression-Based High Throughput Screening) in which a gene expression signature is used as a surrogate for cellular states and applied it to the identification of compounds inducing the differentiation of acute myeloid leukemia cells. In screening 1,739 compounds, we identified 8 that reliably induced the dif…	14770183	One color array
