# Supplementary material for: FooDrugs: a comprehensive food–drug interactions database with text documents and transcriptional data
Source: Database (Oxford). 2023 Nov 9;2023:baad075. doi: 10.1093/database/baad075 (PMC10640380; doi:10.1093/database/baad075)
Supplement: baad075_Supp [file baad075_supp.zip › Supplementary table 4.xlsx]

## Sheet: level1_atc
Category (level 1 atc code descriptions)	Number of drugs
ALIMENTARY TRACT AND METABOLISM	47
DERMATOLOGICALS	26
SENSORY ORGANS	25
CARDIOVASCULAR SYSTEM	25
ANTINEOPLASTIC AND IMMUNOMODULATING AGENTS	24
ANTIINFECTIVES FOR SYSTEMIC USE	19
NERVOUS SYSTEM	17
BLOOD AND BLOOD FORMING ORGANS	17
GENITO URINARY SYSTEM AND SEX HORMONES	16
SYSTEMIC HORMONAL PREPARATIONS, EXCL. SEX HORMONES AND INSULINS	15
MUSCULO-SKELETAL SYSTEM	14
RESPIRATORY SYSTEM	13
VARIOUS	10
ANTIPARASITIC PRODUCTS, INSECTICIDES AND REPELLENTS	2

## Sheet: level2_atc
Category (level 2 atc code descriptions)	Number of drugs
OPHTHALMOLOGICALS	17
DRUGS FOR TREATMENT OF BONE DISEASES	14
VITAMINS	12
SEX HORMONES AND MODULATORS OF THE GENITAL SYSTEM	11
ANTINEOPLASTIC AGENTS	11
ANTIVIRALS FOR SYSTEMIC USE	11
ANTIANEMIC PREPARATIONS	10
DRUGS USED IN DIABETES	8
CORTICOSTEROIDS, DERMATOLOGICAL PREPARATIONS	8
STOMATOLOGICAL PREPARATIONS	7
CARDIAC THERAPY	6
LIPID MODIFYING AGENTS	6
ENDOCRINE THERAPY	6
VASOPROTECTIVES	6
CALCIUM HOMEOSTASIS	6
ALL OTHER THERAPEUTIC PRODUCTS	6
DRUGS FOR ACID RELATED DISORDERS	5
DRUGS FOR OBSTRUCTIVE AIRWAY DISEASES	5
ANTI-ACNE PREPARATIONS	5
NASAL PREPARATIONS	5
CORTICOSTEROIDS FOR SYSTEMIC USE	5
ANALGESICS	4
ANTIBACTERIALS FOR SYSTEMIC USE	4
OTOLOGICALS	4
OPHTHALMOLOGICAL AND OTOLOGICAL PREPARATIONS	4
PSYCHOLEPTICS	4
BLOOD SUBSTITUTES AND PERFUSION SOLUTIONS	4
ANTIMYCOBACTERIALS	4
ANTIPSORIATICS	4
IMMUNOSUPPRESSANTS	4
ANTIDIARRHEALS, INTESTINAL ANTIINFLAMMATORY/ANTIINFECTIVE AGENTS	4
MINERAL SUPPLEMENTS	4
ANTITHROMBOTIC AGENTS	3
DIAGNOSTIC AGENTS	3
OTHER DERMATOLOGICAL PREPARATIONS	3
PSYCHOANALEPTICS	3
DIURETICS	3
IMMUNOSTIMULANTS	3
ANESTHETICS	2
COUGH AND COLD PREPARATIONS	2
GYNECOLOGICAL ANTIINFECTIVES AND ANTISEPTICS	2
ANTIEPILEPTICS	2
OTHER NERVOUS SYSTEM DRUGS	2
THYROID THERAPY	2
PITUITARY AND HYPOTHALAMIC HORMONES AND ANALOGUES	2
DRUGS FOR CONSTIPATION	2
OTHER GYNECOLOGICALS	2
AGENTS ACTING ON THE RENIN-ANGIOTENSIN SYSTEM	2
EMOLLIENTS AND PROTECTIVES	2
ANTIFUNGALS FOR DERMATOLOGICAL USE	2
ANTIBIOTICS AND CHEMOTHERAPEUTICS FOR DERMATOLOGICAL USE	1
CONTRAST MEDIA	1
ANTIOBESITY PREPARATIONS, EXCL. DIET PRODUCTS	1
ANTIHYPERTENSIVES	1
ANTIPROTOZOALS	1
OTHER RESPIRATORY SYSTEM PRODUCTS	1
ANTISEPTICS AND DISINFECTANTS	1
DRUGS FOR FUNCTIONAL GASTROINTESTINAL DISORDERS	1
ECTOPARASITICIDES, INCL. SCABICIDES, INSECTICIDES AND REPELLENTS	1
OTHER ALIMENTARY TRACT AND METABOLISM PRODUCTS	1
BILE AND LIVER THERAPY	1
ANABOLIC AGENTS FOR SYSTEMIC USE	1
PERIPHERAL VASODILATORS	1
UROLOGICALS	1

## Sheet: level3_atc
Category (level 3 atc code descriptions)	Number of drugs
DRUGS AFFECTING BONE STRUCTURE AND MINERALIZATION	14
DIRECT ACTING ANTIVIRALS	11
STOMATOLOGICAL PREPARATIONS	7
OTHER OPHTHALMOLOGICALS	6
IRON PREPARATIONS	6
LIPID MODIFYING AGENTS, PLAIN	6
AGENTS FOR TREATMENT OF HEMORRHOIDS AND ANAL FISSURES FOR TOPICAL USE	6
ALL OTHER THERAPEUTIC PRODUCTS	6
CORTICOSTEROIDS	6
INSULINS AND ANALOGUES	5
DECONGESTANTS AND OTHER NASAL PREPARATIONS FOR TOPICAL USE	5
ANTIINFLAMMATORY AGENTS	5
CORTICOSTEROIDS FOR SYSTEMIC USE, PLAIN	5
DRUGS FOR TREATMENT OF TUBERCULOSIS	4
HORMONE ANTAGONISTS AND RELATED AGENTS	4
IMMUNOSUPPRESSANTS	4
ANTI-ACNE PREPARATIONS FOR TOPICAL USE	4
ANTI-PARATHYROID AGENTS	4
CORTICOSTEROIDS, PLAIN	4
CORTICOSTEROIDS, OTHER COMBINATIONS	4
VITAMIN A AND D, INCL. COMBINATIONS OF THE TWO	4
ANTIINFECTIVES	3
ASCORBIC ACID (VITAMIN C), INCL. COMBINATIONS	3
ANTITHROMBOTIC AGENTS	3
OTHER ANALGESICS AND ANTIPYRETICS	3
CARDIAC STIMULANTS EXCL. CARDIAC GLYCOSIDES	3
VITAMIN B12 AND FOLIC ACID	3
OTHER DIAGNOSTIC AGENTS	3
OTHER SYSTEMIC DRUGS FOR OBSTRUCTIVE AIRWAY DISEASES	3
HYPNOTICS AND SEDATIVES	3
OTHER DERMATOLOGICAL PREPARATIONS	3
ANTIPSORIATICS FOR TOPICAL USE	3
IMMUNOSTIMULANTS	3
BLOOD GLUCOSE LOWERING DRUGS, EXCL. INSULINS	3
ANTIINFLAMMATORY AGENTS AND ANTIINFECTIVES IN COMBINATION	3
ESTROGENS	3
MONOCLONAL ANTIBODIES AND ANTIBODY DRUG CONJUGATES	3
CALCIUM	3
ANTACIDS	3
ANESTHETICS, GENERAL	2
ANTIINFECTIVES AND ANTISEPTICS, EXCL. COMBINATIONS WITH CORTICOSTEROIDS	2
A11A	2
ANTIEPILEPTICS	2
DRUGS FOR PEPTIC ULCER AND GASTRO-OESOPHAGEAL REFLUX DISEASE (GORD)	2
I.V. SOLUTIONS	2
DRUGS USED IN ADDICTIVE DISORDERS	2
OTHER SEX HORMONES AND MODULATORS OF THE GENITAL SYSTEM	2
PLANT ALKALOIDS AND OTHER NATURAL PRODUCTS	2
BETA-LACTAM ANTIBACTERIALS, PENICILLINS	2
ANTIMETABOLITES	2
LOW-CEILING DIURETICS, THIAZIDES	2
ANDROGENS	2
THYROID PREPARATIONS	2
I.V. SOLUTION ADDITIVES	2
PROGESTOGENS	2
HORMONES AND RELATED AGENTS	2
INTESTINAL ANTIINFLAMMATORY AGENTS	2
DRUGS FOR CONSTIPATION	2
OTHER PLAIN VITAMIN PREPARATIONS	2
ANGIOTENSIN II RECEPTOR BLOCKERS (ARBS), PLAIN	2
ANTIFUNGALS FOR TOPICAL USE	2
PARATHYROID HORMONES AND ANALOGUES	2
INTESTINAL ADSORBENTS	2
OTHER DRUGS FOR OBSTRUCTIVE AIRWAY DISEASES, INHALANTS	2
OPIOIDS	1
COUGH SUPPRESSANTS, EXCL. COMBINATIONS WITH EXPECTORANTS	1
TETRACYCLINES	1
ANTIBIOTICS FOR TOPICAL USE	1
MAGNETIC RESONANCE IMAGING CONTRAST MEDIA	1
ANTIPSYCHOTICS	1
ANTIOBESITY PREPARATIONS, EXCL. DIET PRODUCTS	1
ANTIADRENERGIC AGENTS, CENTRALLY ACTING	1
MACROLIDES, LINCOSAMIDES AND STREPTOGRAMINS	1
ANTIMALARIALS	1
GONADOTROPINS AND OTHER OVULATION STIMULANTS	1
VASODILATORS USED IN CARDIAC DISEASES	1
PSYCHOSTIMULANTS, AGENTS USED FOR ADHD AND NOOTROPICS	1
ANTIPSORIATICS FOR SYSTEMIC USE	1
ALDOSTERONE ANTAGONISTS AND OTHER POTASSIUM-SPARING AGENTS	1
ANTI-ACNE PREPARATIONS FOR SYSTEMIC USE	1
CARDIAC GLYCOSIDES	1
OTHER ANTINEOPLASTIC AGENTS	1
ANTERIOR PITUITARY LOBE HORMONES AND ANALOGUES	1
HORMONAL CONTRACEPTIVES FOR SYSTEMIC USE	1
OTHER RESPIRATORY SYSTEM PRODUCTS	1
CONTRACEPTIVES FOR TOPICAL USE	1
ANTISEPTICS AND DISINFECTANTS	1
CYTOTOXIC ANTIBIOTICS AND RELATED SUBSTANCES	1
UTEROTONICS	1
EXPECTORANTS, EXCL. COMBINATIONS WITH COUGH SUPPRESSANTS	1
EMOLLIENTS AND PROTECTIVES	1
DRUGS FOR FUNCTIONAL GASTROINTESTINAL DISORDERS	1
ALKYLATING AGENTS	1
ANTIDEPRESSANTS	1
OCULAR VASCULAR DISORDER AGENTS	1
HYPOTHALAMIC HORMONES	1
ANTI-DEMENTIA DRUGS	1
ECTOPARASITICIDES, INCL. SCABICIDES	1
ANTIGLAUCOMA PREPARATIONS AND MIOTICS	1
PROTECTIVES AGAINST UV-RADIATION	1
PROTEIN KINASE INHIBITORS	1
OTHER ANTIANEMIC PREPARATIONS	1
OTHER ALIMENTARY TRACT AND METABOLISM PRODUCTS	1
VITAMIN B1, PLAIN AND IN COMBINATION WITH VITAMIN B6 AND B12	1
OTHER MINERAL SUPPLEMENTS	1
OTHER CARDIAC PREPARATIONS	1
BILE THERAPY	1
ANABOLIC STEROIDS	1
PERIPHERAL VASODILATORS	1
UROLOGICALS	1

## Sheet: level4_atc
Category (level 4 atc code descriptions)	Number of drugs
Corticosteroids	14
Antivirals for treatment of HIV infections, combinations	8
Other ophthalmologicals	6
Bisphosphonates	6
Glucocorticoids	6
M05BB	5
B03AE	5
Antibiotics	4
HMG CoA reductase inhibitors	4
Corticosteroids, plain	4
Salicylic acid and derivatives	3
Interferons	3
Other anti-parathyroid agents	3
Corticosteroids for local oral treatment	3
Corticosteroids/antiinfectives/mydriatics in combination	3
Aromatase inhibitors	3
Calcium	3
Other drugs affecting bone structure and mineralization	3
Antiinfectives and antiseptics for local oral treatment	2
Antiinfectives	2
Platelet aggregation inhibitors excl. heparin	2
A11AA	2
Ascorbic acid (vitamin C), combinations	2
Adrenergic and dopaminergic agents	2
Other diagnostic agents	2
Other systemic drugs for obstructive airway diseases	2
Selective estrogen receptor modulators	2
Barbiturates, plain	2
Topoisomerase 1 (TOP1) inhibitors	2
Penicillins with extended spectrum	2
Thiazides, plain	2
3-oxoandrosten (4) derivatives	2
Retinoids for topical use in acne	2
Thyroid hormones	2
Progestogens	2
Corticosteroids acting locally	2
Softeners, emollients	2
Antidotes	2
Other plain vitamin preparations	2
Angiotensin II receptor blockers, plain	2
Natural and semisynthetic estrogens, plain	2
Corticosteroids, moderately potent (group II)	2
Corticosteroids, moderately potent, other combinations	2
Parathyroid hormones and analogues	2
A07BA	2
Vitamin A, plain	2
Drugs for treatment of hyperkalemia and hyperphosphatemia	2
Vitamin D and analogues	2
Other antipsoriatics for topical use	2
Nucleoside and nucleotide reverse transcriptase inhibitors	2
A02AB	2
Vitamin b12 (cyanocobalamin and analogues)	2
Phenylpiperidine derivatives	1
Opioid anesthetics	1
Opium alkaloids and derivatives	1
Tetracyclines	1
Tetracycline and derivatives	1
Ascorbic acid (vitamin C), plain	1
Organic acids	1
Iron bivalent, oral preparations	1
Paramagnetic contrast media	1
Other agents for local oral treatment	1
Other antipsychotics	1
Peripherally acting antiobesity products	1
Methyldopa	1
Macrolides	1
Carboxamide derivatives	1
Aminoquinolines	1
H2-receptor antagonists	1
B05BA	1
Other drugs for peptic ulcer and gastro-oesophageal reflux disease (GORD)	1
Hydantoin derivatives	1
Folic acid and derivatives	1
Ovulation stimulants, synthetic	1
Drugs used in opioid dependence	1
Anti-estrogens	1
Muscle relaxants	1
Organic nitrates	1
Other dermatologicals	1
Xanthine derivatives	1
Psoralens for topical use	1
Psoralens for systemic use	1
C05AX	1
Calcineurin inhibitors	1
Other immunosuppressants	1
Folic acid analogues	1
Insulins and analogues for injection, intermediate-acting	1
Insulins and analogues for injection, long-acting	1
Insulins and analogues for injection, fast-acting	1
Insulins and analogues for injection, intermediate- or long-acting combined with fast-acting	1
A10AF	1
Non-nucleoside reverse transcriptase inhibitors	1
Aldosterone antagonists	1
Retinoids for treatment of acne	1
Digitalis glycosides	1
Bile acid sequestrants	1
Agents for dermatitis, excluding corticosteroids	1
Retinoids for cancer treatment	1
Other cardiac stimulants	1
Detoxifying agents for antineoplastic treatment	1
Amino acids	1
Vitamin K antagonists	1
Benzodiazepine derivatives	1
Somatropin and somatropin agonists	1
Pregnen (4) derivatives	1
Alpha glucosidase inhibitors	1
Corticosteroids, weak (group I)	1
Corticosteroids, weak, other combinations	1
Hydrazides	1
Other respiratory system products	1
Intrauterine contraceptives	1
Iodine products	1
Biguanides	1
Medical gases	1
Anthracyclines and related substances	1
Estrogens	1
Corticosteroids, combinations for treatment of acne	1
Pyrimidine analogues	1
Prostaglandins	1
Preparations containing sulfur	1
Medicated shampoos	1
Mucolytics	1
Drugs used in nicotine dependence	1
Solutions producing osmotic diuresis	1
Carbamide products	1
Imidazole derivatives	1
- Imidazole and triazole derivatives	1
Other drugs for functional gastrointestinal disorders	1
Tests for renal function	1
Other alkylating agents	1
Melatonin receptor agonists	1
Selective serotonin reuptake inhibitors	1
L01FG	1
Antineovascularisation agents	1
Other nasal preparations	1
- Somatostatin and analogues	1
Other anti-dementia drugs	1
Sulfur containing products	1
Mineralocorticoids	1
Parasympathomimetics	1
Protectives against UV-radiation for systemic use	1
Dipeptidyl peptidase 4 (DPP-4) inhibitors	1
Selective immunosuppressants	1
Mammalian target of rapamycin (mtor) kinase inhibitors	1
L01FF	1
Other antifungals for topical use	1
Antiinflammatory agents, non-steroids	1
Other antianemic preparations	1
L01FA	1
Various alimentary tract and metabolism products	1
Vitamin b1, plain	1
L04AB	1
Caries prophylactic agents	1
Fluoride	1
Other cardiac preparations	1
Other estrogens	1
Corticosteroids, potent (group III)	1
Corticosteroids, potent, other combinations	1
Bile acid and derivatives	1
Estren derivatives	1
Calcitonin preparations	1
Purine derivatives	1
Xanthines	1
A02AD	1
Pregnadien derivatives	1
Electrolyte solutions	1
Acidifiers	1
Other lipid modifying agents	1
